# Supplementary material for: Phenome-wide analyses establish a specific association between aortic valve PALMD expression and calcific aortic valve stenosis
Source: Commun Biol. 2020 Aug 28;3:477. doi: 10.1038/s42003-020-01210-x (PMC7455695; doi:10.1038/s42003-020-01210-x)
Supplement: Supplementary file 3 — Supplementary Data [file 42003_2020_1210_MOESM3_ESM.xlsx]

## Sheet: SD1
Supplementary Data 1. Variants in the models used to predict PALMD expression in 9 tissues
Tissue	SNP	Chr	Pos	Effect_allele	Other_allele	Weight
Aortic valve	rs141836290	1	99590480	G	A	-0.107893
Aortic valve	rs11576210	1	99992372	T	G	-0.0119398
Aortic valve	rs6686057	1	100006117	A	G	-0.0222706
Aortic valve	rs11166276	1	100045239	T	C	-0.157769
Aortic valve	rs6702619	1	100046246	G	T	-0.160431
Aortic valve	rs12025235	1	100048333	T	C	-0.0207241
Aortic valve	rs7543039	1	100049648	T	C	-0.161085
Aortic valve	rs7543130	1	100049785	A	C	-0.160367
Aortic valve	rs2893418	1	100051668	A	G	-0.0199371
Aortic valve	rs954906	1	100053981	T	C	-0.00689159
Aortic valve	rs2392041	1	100056225	A	G	-0.0193256
Aortic valve	rs116820427	1	100057939	G	T	-0.0472806
Aortic valve	rs6702910	1	100059035	T	C	-0.0195409
Aortic valve	rs10875238	1	100059600	C	T	-0.0193747
Aortic valve	rs6577385	1	100060268	T	C	-0.00177941
Aortic valve	rs882982	1	100066094	A	G	0.0381753
Aortic valve	rs4585999	1	101068705	C	T	-0.0051355
Brain anterior cingulate cortex	rs12027179	1	99754810	A	G	0.00491455
Brain anterior cingulate cortex	rs712883	1	99756179	T	C	0.0177703
Brain anterior cingulate cortex	rs1925972	1	99776122	C	T	0.0289929
Brain anterior cingulate cortex	rs834992	1	100116394	T	C	0.0142696
Brain anterior cingulate cortex	rs834991	1	100116642	G	A	0.0151168
Brain anterior cingulate cortex	rs834990	1	100116850	A	G	0.0150865
Brain anterior cingulate cortex	rs834986	1	100120009	A	C	0.0146058
Brain anterior cingulate cortex	rs834984	1	100123338	A	G	0.0139925
Brain anterior cingulate cortex	rs834982	1	100128783	G	A	0.0133528
Brain anterior cingulate cortex	rs1959476	1	100133974	G	A	0.0185052
Brain anterior cingulate cortex	rs10783115	1	100135336	T	G	0.0177635
Brain anterior cingulate cortex	rs1933723	1	100149308	A	G	0.045034
Brain anterior cingulate cortex	rs3766588	1	100156658	C	T	0.045663
Brain anterior cingulate cortex	rs2185132	1	100162805	T	C	0.0459272
Brain anterior cingulate cortex	rs1538364	1	100164547	G	A	0.0673309
Cells transformed fibroblasts	rs7528845	1	99698821	T	C	-0.0482643
Cells transformed fibroblasts	rs1338572	1	100126847	G	A	0.00120436
Cells transformed fibroblasts	rs1338571	1	100130644	A	G	0.0781929
Cells transformed fibroblasts	rs1981192	1	100143603	T	G	0.035256
Cells transformed fibroblasts	rs12122854	1	100147287	G	A	0.0807085
Cells transformed fibroblasts	rs6701658	1	100426978	G	A	0.012699
Cells transformed fibroblasts	rs17420882	1	100818728	G	T	-0.0409735
Cells transformed fibroblasts	rs17122500	1	100906466	C	T	-0.105443
Esophagus gastroesophageal junction	rs302811	1	99558859	T	C	-0.0345286
Esophagus gastroesophageal junction	rs303411	1	99560807	T	C	-0.03437
Esophagus gastroesophageal junction	rs302770	1	99644928	G	A	-0.178761
Esophagus gastroesophageal junction	rs12736610	1	99728698	A	G	-0.219102
Esophagus gastroesophageal junction	rs7542970	1	99907647	G	A	-0.00142047
Esophagus gastroesophageal junction	rs834993	1	100116253	T	G	0.109284
Esophagus gastroesophageal junction	rs6679943	1	100163271	C	T	0.01995
Esophagus gastroesophageal junction	rs1832474	1	100170502	C	T	0.0371231
Esophagus gastroesophageal junction	rs11166440	1	100808363	G	A	-0.0295038
Esophagus gastroesophageal junction	rs12752322	1	100981361	T	C	-0.193972
Esophagus gastroesophageal junction	rs7529831	1	100991834	A	G	-0.0401303
Esophagus gastroesophageal junction	rs1335761	1	101041043	G	A	0.0451176
Esophagus gastroesophageal junction	rs2783665	1	101079182	T	C	-0.0452095
Esophagus gastroesophageal junction	rs933095	1	101119743	G	A	0.00846588
Esophagus gastroesophageal junction	rs1610392	1	101123919	A	G	0.0084609
Esophagus gastroesophageal junction	rs3904675	1	101139098	A	G	0.00673151
Esophagus mucosa	rs12736610	1	99728698	A	G	-0.0207821
Esophagus mucosa	rs7513463	1	100114430	T	C	0.0942025
Esophagus muscularis	rs834993	1	100116253	T	G	0.0196342
Esophagus muscularis	rs834990	1	100116850	A	G	0.00443895
Esophagus muscularis	rs834984	1	100123338	A	G	0.0149894
Esophagus muscularis	rs834982	1	100128783	G	A	0.0148997
Esophagus muscularis	rs1981193	1	100143458	G	A	0.00270082
Esophagus muscularis	rs7540358	1	100144363	T	C	0.00198169
Esophagus muscularis	rs3766588	1	100156658	C	T	0.0912349
Esophagus muscularis	rs2185132	1	100162805	T	C	0.0343924
Esophagus muscularis	rs1538364	1	100164547	G	A	0.00836267
Nerve tibial	rs17119041	1	99263357	A	G	0.0987438
Nerve tibial	rs12566472	1	99287889	T	C	0.0959559
Nerve tibial	rs12562133	1	99320914	T	C	0.0896329
Nerve tibial	rs11166135	1	99348836	G	A	0.0337507
Nerve tibial	rs6698102	1	99352644	A	G	-0.01649
Nerve tibial	rs12027143	1	99356517	G	A	0.032268
Nerve tibial	rs764051	1	99356958	G	A	-0.060577
Nerve tibial	rs1571500	1	99386293	C	T	0.0125238
Nerve tibial	rs1329467	1	99423624	G	A	-0.0687476
Nerve tibial	rs17100780	1	99532541	G	A	-0.0479632
Nerve tibial	rs17119481	1	99533944	C	A	-0.0443876
Nerve tibial	rs11166167	1	99539892	A	G	0.0159132
Nerve tibial	rs17119565	1	99583493	A	C	-0.111093
Nerve tibial	rs17119595	1	99588638	A	G	0.0372342
Nerve tibial	rs4000190	1	99592566	A	G	-0.0284946
Nerve tibial	rs302748	1	99597328	G	A	-0.0810935
Nerve tibial	rs302749	1	99597650	C	A	-0.00127413
Nerve tibial	rs3889240	1	99601609	G	T	0.159184
Nerve tibial	rs712883	1	99756179	T	C	0.0322169
Nerve tibial	rs17120188	1	99760324	C	T	0.094802
Nerve tibial	rs7525165	1	99800604	T	G	0.0319982
Nerve tibial	rs11166247	1	99918960	G	A	-0.00140512
Nerve tibial	rs11166248	1	99920416	C	T	-0.000135021
Nerve tibial	rs12046770	1	100036272	T	C	0.041507
Nerve tibial	rs2893418	1	100051668	A	G	0.0285229
Nerve tibial	rs2392041	1	100056225	A	G	0.0176415
Nerve tibial	rs6672117	1	100062417	G	A	0.0233624
Nerve tibial	rs7518025	1	100066515	T	C	-0.0412152
Nerve tibial	rs6689789	1	100079760	T	C	-0.0233848
Nerve tibial	rs834970	1	100098145	G	A	0.00299871
Nerve tibial	rs834993	1	100116253	T	G	0.0678509
Nerve tibial	rs834990	1	100116850	A	G	0.117226
Nerve tibial	rs1338572	1	100126847	G	A	0.13033
Nerve tibial	rs834982	1	100128783	G	A	0.0204243
Nerve tibial	rs12747606	1	100140890	C	A	0.0263063
Nerve tibial	rs2307130	1	100316589	G	A	0.0365995
Nerve tibial	rs17448792	1	100328895	G	A	0.0089868
Nerve tibial	rs12756830	1	100332985	A	G	0.0127538
Nerve tibial	rs903126	1	100335883	G	A	0.0108978
Nerve tibial	rs12141927	1	100386861	C	T	0.35105
Nerve tibial	rs1571350	1	100446046	G	A	-0.00917655
Nerve tibial	rs17455546	1	100865154	C	T	-0.0154184
Nerve tibial	rs2809818	1	101005855	C	T	0.0179009
Nerve tibial	rs2030049	1	101007055	T	C	0.0163869
Nerve tibial	rs11166473	1	101010015	T	C	0.0135769
Nerve tibial	rs10875304	1	101010077	A	G	0.0109412
Nerve tibial	rs721385	1	101029715	G	A	-0.0923629
Nerve tibial	rs12049233	1	101123278	A	G	-0.0558713
Nerve tibial	rs12566489	1	101139367	T	C	0.0232163
Pancreas	rs302812	1	99558971	C	T	0.00481081
Pancreas	rs11166240	1	99871756	C	T	0.00594675
Pancreas	rs9919165	1	99872294	C	T	0.00243746
Pancreas	rs9919321	1	99872581	T	C	0.000635754
Pancreas	rs17120329	1	99880381	A	G	0.000133905
Pancreas	rs4450039	1	99880537	C	T	2.48108e-05
Pancreas	rs6669861	1	99896379	G	A	4.21713e-06
Pancreas	rs7542971	1	99907032	C	T	6.73487e-07
Pancreas	rs6664214	1	99919113	C	T	1.02595e-07
Pancreas	rs7530007	1	99973055	A	G	-0.000214599
Pancreas	rs9651153	1	99992311	T	G	-0.106322
Pancreas	rs11166264	1	99996391	A	G	0.108291
Pancreas	rs11166265	1	99997165	A	G	0.108825
Pancreas	rs10875231	1	100000012	T	G	0.0355797
Pancreas	rs12069019	1	100005477	A	G	0.108098
Pancreas	rs12082355	1	100007454	T	C	0.107301
Pancreas	rs11166272	1	100024773	T	C	0.106468
Pancreas	rs11166273	1	100024827	G	A	0.105738
Pancreas	rs10493912	1	100039072	T	C	-0.0403185
Pancreas	rs17120716	1	100042142	A	G	-0.0424704
Pancreas	rs17120724	1	100049287	G	T	-0.0412236
Pancreas	rs17120729	1	100051580	A	G	-0.0386451
Pancreas	rs2392042	1	100053122	C	T	-0.0360591
Pancreas	rs1890756	1	100055838	A	G	-0.033812
Pancreas	rs844330	1	100091852	C	A	-0.0433888
Pancreas	rs12117728	1	100100924	A	C	0.0162072
Pancreas	rs6667146	1	100154233	C	T	-0.0628429
Pancreas	rs17120949	1	100156054	G	A	-0.0608254
Pancreas	rs10747504	1	100164000	G	A	0.0293796
Pancreas	rs1538364	1	100164547	G	A	0.0449747
Pancreas	rs12406373	1	100166046	C	T	0.00284064
Pancreas	rs10875268	1	100292904	C	T	0.0139982
Pancreas	rs10783120	1	100294422	C	T	0.0135549
Pancreas	rs2392075	1	100311034	C	T	-0.0154578
Pancreas	rs17122019	1	100644888	A	G	-0.111121
Pancreas	rs473072	1	100880025	A	G	-0.11611
Pancreas	rs2163667	1	100916183	A	C	-0.0247468
Pancreas	rs964905	1	101087131	C	T	-0.0020242
Pancreas	rs9434126	1	101106981	G	A	-0.000806107
Pancreas	rs2484535	1	101107748	T	C	-0.000208458
Pancreas	rs1981134	1	101111205	A	C	-4.37512e-05
Pancreas	rs2491822	1	101115839	C	T	-8.0928e-06
Subcutaneous adipose tissue	rs1545835	1	99234866	A	G	-0.00564461
Subcutaneous adipose tissue	rs1384169	1	99242459	A	G	-0.00300617
Subcutaneous adipose tissue	rs9661188	1	99242767	T	C	0.058954
Subcutaneous adipose tissue	rs1383831	1	99367211	G	T	-0.0107302
Subcutaneous adipose tissue	rs6682486	1	99373146	A	G	0.00959089
Subcutaneous adipose tissue	rs7555157	1	99374501	G	A	-0.0140201
Subcutaneous adipose tissue	rs11166249	1	99925998	A	G	-0.0111731
Subcutaneous adipose tissue	rs11166250	1	99926318	C	T	-0.00893158
Subcutaneous adipose tissue	rs11166251	1	99932948	T	G	-0.00446459
Subcutaneous adipose tissue	rs11576210	1	99992372	T	G	0.0075581
Subcutaneous adipose tissue	rs6686057	1	100006117	A	G	0.0356497
Subcutaneous adipose tissue	rs9700341	1	100019574	T	C	0.0308092
Subcutaneous adipose tissue	rs12038544	1	100095361	T	G	-0.0353237
Subcutaneous adipose tissue	rs834970	1	100098145	G	A	0.0516993
Subcutaneous adipose tissue	rs834993	1	100116253	T	G	0.0686239
Subcutaneous adipose tissue	rs834984	1	100123338	A	G	0.0745845
Subcutaneous adipose tissue	rs1338572	1	100126847	G	A	0.00256095
Subcutaneous adipose tissue	rs834982	1	100128783	G	A	0.0231012
Subcutaneous adipose tissue	rs12126926	1	100135294	T	C	0.0358749
Subcutaneous adipose tissue	rs12726888	1	100221620	A	G	-0.0773113
Subcutaneous adipose tissue	rs12749991	1	100250586	A	G	-0.00723936
Subcutaneous adipose tissue	rs2392075	1	100311034	C	T	-0.133725
Subcutaneous adipose tissue	rs2307129	1	100327026	T	C	-0.00309905
Subcutaneous adipose tissue	rs594529	1	100818464	C	T	0.0449077

## Sheet: SD2
Supplementary Data 2. Description of the 852 phenotypes used in the phenome-wide analyses in the UK Biobank
Phenotype	Type	Diagnostic_code_or_Field_ID	Group
Abcess anal rectal	ICD	K61	Digestive
Abdominal and pelvic pain	ICD	R10	Digestive
Abdominal aortic aneurysm	ICD	I713, I714, I715, I716	Cardiovascular
abdominal hernia	Clinical	1511, 1512, 1513, 1605, 1606	Musculoskeletal
Abnormal cytological findings female	ICD	R876	Genitourinary
Abnormal findings on diagnostic imaging and in function studies without diagnosis	ICD	blockR90-R94	Other
Abnormal findings on diagnostic imaging of lung	ICD	R90	Respiratory
Abnormal findings on diagnostic imaging of other parts of digestive tract	ICD	R933	Digestive
Abnormal findings on examination of blood without diagnosis	ICD	blockR70-R79	Hematologic
Abnormal findings on examination of other body fluids substances and tissues without diagnosis	ICD	blockR83-R89	Other
Abnormal findings on examination of urine without diagnosis	ICD	blockR80-R82	Genitourinary
Abnormal results of liver function studies	ICD	R945	Digestive
Abnormalities of breathing	ICD	R06	Respiratory
Abnormalities of heart beat	ICD	R00	Cardiovascular
Acquired deformities of fingers and toes	ICD	M20	Musculoskeletal
Acute appendicitis	ICD	K35	Digestive
Acute myocardial infarction	ICD	I21	Cardiovascular
Acute pancreatitis	ICD	K85	Digestive
Acute pharyngitis	ICD	J02	Respiratory
Acute renal failure	ICD	N17	Genitourinary
Acute tonsillitis	ICD	J03	Respiratory
Acute upper respiratory infections	ICD	blockJ00-J06	Respiratory
Age at death	Clinical	40007	Other
Age at menarche	Clinical	2714	Endocrine
Age at menopause	Clinical	3581	Endocrine
Agranulocytosis	ICD	D70	Hematologic
Alcohol drinker status	Clinical	20117	Lifestyle
Alcohol intake frequency	Clinical	1558	Lifestyle
Alcoholic liver disease	ICD	K70	Digestive
allergy or anaphylactic reaction to drug	Clinical	1386	Respiratory
allergy or anaphylactic reaction to food	Clinical	1385	Respiratory
allergy/hypersensitivity/anaphylaxis	Clinical	1374, 1385, 1386, 1387, 1562, 1563, 1668, 1669, 1670, 1671	Respiratory
anaemia	Clinical	1446, 1330, 1331, 1332	Hematologic
anal problem	Clinical	1503, 1504, 1505	Digestive
Angina	ICD	I20	Cardiovascular
angina	Clinical	1074	Cardiovascular
ankylosing spondylitis	Clinical	1313	Musculoskeletal
Antepartum haemorrhage not elsewhere classified	ICD	O46	Pregnancy
Anxiety disorders	ICD	F41	Psychiatric
anxiety panic attacks	Clinical	1287	Psychiatric
Any malignant neoplasia	ICD	All C	Neoplasms
Aortic aneurysm	ICD	I711, I712, I713, I714, I715, I716, I718	Cardiovascular
Aortic aneurysm or dissection	ICD	I71	Cardiovascular
Aortic dissection	ICD	I710	Cardiovascular
Aortic valve insufficiency	ICD	I351	Cardiovascular
Aortic valve stenosis	ICD	I350	Cardiovascular
Aortic valve stenosis with insufficiency	ICD	I352	Cardiovascular
Aplastic and other anemias	ICD	blockD60-D64	Hematologic
appendicitis	Clinical	1502	Digestive
Arterial embolism and thrombosis	ICD	I74	Cardiovascular
arthritis nos	Clinical	1538	Musculoskeletal
Arthrosis	ICD	blockM15-M19	Musculoskeletal
Asthma	ICD	J45, J46	Respiratory
asthma	Clinical	1111	Respiratory
atrial fibrillation	Clinical	1471	Cardiovascular
Atrial fibrillation and flutter	ICD	I48	Cardiovascular
Atrial septal defect	ICD	Q211	Cardiovascular
Atrophic disorders of skin	ICD	L90	Dermatologic
Average household income before tax	Clinical	738	Other
back pain	Clinical	1534	Musculoskeletal
back problem	Clinical	1294, 1311, 1313, 1476, 1532, 1533, 1312, 1534, 1535, 1536	Musculoskeletal
bacterial infection	Clinical	1566, 1442, 1440, 1574, 1572, 1677, 1678	Infectious
Bacterial viral and other infectious agents	ICD	blockB95-B98	Infectious
Basal metabolic rate impedance	Clinical	23105	Anthropometric
Basophil count	Clinical	30160	Hematologic
benign breast lump	Clinical	1666	Neoplasms
Benign mammary dysplasia	ICD	N60	Neoplasms
Benign neoplasms	ICD	blockD10-D36	Neoplasms
Bipolar affective disorder	ICD	F31	Psychiatric
Birth weight	Clinical	20022	Other
bladder problem not cancer	Clinical	1201, 1202	Genitourinary
blistering/desquamating skin disorder	Clinical	1454, 1344, 1345	Dermatologic
Body fat percentage impedance	Clinical	23099	Anthropometric
Body mass index	Clinical	21001	Anthropometric
bone disorder	Clinical	1293, 1308, 1309, 1310, 1617	Musculoskeletal
bowel problem	Clinical	1154, 1456-1463, 1502, 1503, 1504, 1505, 1599-1603	Digestive
brain volume normalized for head size	Clinical	25009	Neurological
breast cysts	Clinical	1367	Endocrine
breast disease not cancer	Clinical	1364, 1366, 1367, 1560, 1666	Endocrine
Bronchiectasis	ICD	J47	Respiratory
bronchiectasis	Clinical	1114	Respiratory
bronchitis	Clinical	1412	Respiratory
Caesarean delivery	OPCS	OPCS R17-R18	Pregnancy
Calculus of kidney and ureter	ICD	N20	Genitourinary
Calculus of lower urinary tract	ICD	N21	Genitourinary
Candidiasis	ICD	B37	Infectious
Carbohydrate yesterday	Clinical	100005	Lifestyle
Cardiac index MRI	Clinical	22425	Cardiovascular
Cardiac output MRI	Clinical	22424	Cardiovascular
Cardiomyopathy	ICD	I42	Cardiovascular
Carotid artery stenosis	ICD	I652	Cardiovascular
carpal tunnel syndrome	Clinical	1541	Musculoskeletal
cataract	Clinical	1278	Sense_organs
Cellulitis	ICD	L03	Dermatologic
Cerebral infarction	ICD	I63	Cardiovascular
Cerebral palsy and other paralytic syndromes	ICD	blockG80-G83	Neurological
cerebrovascular disease	Clinical	1081, 1086, 1491, 1583, 1082, 1083, 1425	Cardiovascular
Cerebrovascular diseases	ICD	blockI60-I69	Cardiovascular
Certain disorders involving the immune mechanism	ICD	blockD80-D89	Hematologic
Cervical cancer	ICD	2714	Neoplasms
Cervical disk disorders	ICD	M50	Musculoskeletal
cervical problem	Clinical	1553, 1554, 1555, 1662, 1663	Genitourinary
cervical spondylosis	Clinical	1478	Musculoskeletal
Change in bowel habit	ICD	R194	Digestive
Chest pain or discomfort walking normally	Clinical	3606	Cardiovascular
Cholelithiasis	ICD	K80	Digestive
Cholelithiasis cholecystitis biliary tract	ICD	K80, K81, K82, K83	Digestive
Chondropathies	ICD	blockM91-M94	Musculoskeletal
Chronic diseases of tonsils and adenoids	ICD	J35	Respiratory
chronic fatigue syndrome	Clinical	1482	Musculoskeletal
Chronic ischaemic heart disease	ICD	I25	Cardiovascular
Chronic lower respiratory diseases	ICD	blockJ40-J47	Respiratory
chronic obstructive airways disease	Clinical	1112	Respiratory
Chronic obstructive pulmonary disease	ICD	J44	Respiratory
Chronic obstructive pulmonary disease or emphysema	ICD	J41, J42, J43, J44	Respiratory
Chronic renal failure	ICD	N18	Genitourinary
Chronic rheumatic heart diseases	ICD	blockI05-I09	Cardiovascular
Chronic rhinitis nasopharyngitis and pharyngitis	ICD	J31	Respiratory
Chronic sinusitis	ICD	J32	Respiratory
chronic/degenerative neurological problem	Clinical	1258, 1259, 1260, 1261, 1262, 1263, 1397	Neurological
Closed reduction of fracture	OPCS	OPCS W24-W26	Musculoskeletal
clotting disorder/excessive bleeding	Clinical	1445, 1327, 1328, 1546	Hematologic
Coagulation defects purpura and other haemorrhagic conditions	ICD	blockD65-D69	Hematologic
Coeliac disease	ICD	K900	Digestive
Coffee intake in cups day	Clinical	1498	Lifestyle
colitis not crohns or ulcerative colitis	Clinical	1459	Digestive
Colon cancer	ICD	C18	Neoplasms
Colon polyp	ICD	K635	Digestive
Colorectal cancer	ICD	C18, C19, C20	Neoplasms
Colorectal endoscopy	OPCS	OPCS H22, H25, H28	Digestive
Colorectal procedures	OPCS	OPCS H04-H46	Digestive
Colorectal procedures other than endoscopy	OPCS	OPCS H04-H46, except H22, H25, H28	Digestive
Complications of labor and delivery	ICD	blockO60-O75	Pregnancy
Conduction disorder block	ICD	I44, I45	Cardiovascular
Conductive and sensorineural hearing loss	ICD	H90	Sense_organs
Congenital malformations and deformations of the musculoskeletal system	ICD	blockQ65-Q79	Musculoskeletal
Congenital malformations of cardiac septa	ICD	Q21	Cardiovascular
Congenital malformations of genital organs	ICD	blockQ50-Q56	Genitourinary
Congenital malformations of the circulatory system	ICD	blockQ20-Q28	Cardiovascular
Congenital malformations of the urinary system	ICD	blockQ60-Q64	Genitourinary
connective tissue disorder	Clinical	1373, 1381, 1382, 1383, 1384, 1480, 1481, 1561	Musculoskeletal
Constipation	ICD	K590	Digestive
Contrast radiology of heart catheterization	OPCS	OPCS K63, K65	Cardiovascular
Convulsions not elsewhere classified	ICD	R56	Neurological
Cooked vegetable intake	Clinical	1289	Lifestyle
Coronary artery bypass graft surgery or angioplasty	OPCS	OPCS K40-K51	Cardiovascular
Coronary artery bypass graft surgery or angioplasty or percutaneous coronary intervention	OPCS	OPCS K40-K51, K75	Cardiovascular
Correction of ptosis	OPCS	OPCS C18	Sense_organs
Cough	ICD	R05	Respiratory
cranial nerve problem/palsy	Clinical	1249, 1250, 1523	Neurological
Crohn's disease	ICD	K50	Digestive
Cutaneous abscess furuncle and carbuncle	ICD	L02	Dermatologic
Cystic kidney disease	ICD	Q61	Genitourinary
Cystitis	ICD	N30	Genitourinary
Decompression operations on spine	OPCS	OPCS V22-V27, V67, V68	Musculoskeletal
deep venous thrombosis	Clinical	1094	Cardiovascular
Deforming dorsopathies	ICD	blockM40-M43	Musculoskeletal
Delivery	ICD	blockO80-O84	Pregnancy
Demyelinating diseases of the central nervous system	ICD	blockG35-G37	Neurological
Dental caries	ICD	K02	Digestive
Depression	ICD	F32	Psychiatric
depression	Clinical	1286, 1531	Psychiatric
Dermatitis and eczema	ICD	blockL20-L30	Dermatologic
dermatology	Clinical	1452-1455, 1548-1550, 1625, 1660, 1661, 1667, 1680, 1344, 1345	Dermatologic
diabetes	Clinical	1220, 1221, 1222, 1223	Endocrine
Diabetes mellitus	ICD	blockE10-E14	Endocrine
diabetic eye disease	Clinical	1276	Sense_organs
Diagnostic spinal puncture	OPCS	OPCS A55	Neurological
Diaphragmatic hernia	ICD	K44	Digestive
Diarrhoea and gastro enteritis of presumed infectious origin	ICD	A09	Infectious
Diastolic blood pressure	Clinical	4079	Cardiovascular
Diffuse non Hodgkin's lymphoma	ICD	C83	Neoplasms
Dilated cardiomyopathy	ICD	I420	Cardiovascular
disc problem	Clinical	1532, 1312, 1533	Musculoskeletal
Diseases of appendix	ICD	blockK35-K38	Digestive
Diseases of arteries arterioles and capillaries	ICD	blockI70-I79	Cardiovascular
Diseases of Bartholin's gland	ICD	N75	Genitourinary
Diseases of external ear	ICD	blockH60-H62	Sense_organs
Diseases of inner ear	ICD	blockH80-H83	Sense_organs
Diseases of liver	ICD	blockK70-K77	Digestive
Diseases of male genital organs	ICD	blockN40-N51	Genitourinary
Diseases of middle ear and mastoid	ICD	blockH65-H75	Sense_organs
Diseases of oesophagus stomach and duodenum	ICD	blockK20-K31	Digestive
Diseases of oral cavity salivary glands and jaws	ICD	blockK00-K14	Digestive
Diseases of peritoneum	ICD	blockK65-K67	Digestive
Diseases of pulp and periapical tissues	ICD	K04	Digestive
Diseases of salivary glands	ICD	K11	Digestive
Diseases of tongue	ICD	K14	Digestive
Diseases of veins lymphatic vessels and lymph nodes not elsewhere classified	ICD	blockI80-I89	Cardiovascular
Diseases of vocal cords and larynx not elsewhere classified	ICD	J38	Respiratory
disorder or pituitary gland	Clinical	1237, 1238, 1429, 1430, 1431	Endocrine
Disorders of bone density and structure	ICD	blockM80-M85	Musculoskeletal
Disorders of breast	ICD	blockN60-N64	Endocrine
Disorders of choroid and retina	ICD	blockH30-H36	Sense_organs
Disorders of conjunctiva	ICD	blockH10-H13	Sense_organs
Disorders of continuity of bone (fracture)	ICD	M84	Musculoskeletal
Disorders of eyelid lacrimal system and orbit	ICD	blockH00-H06	Sense_organs
Disorders of gallbladder biliary tract and pancreas	ICD	blockK80-K87	Digestive
Disorders of lens	ICD	blockH25-H28	Sense_organs
Disorders of mineral metabolism	ICD	E83	Endocrine
Disorders of muscles	ICD	blockM60-M63	Musculoskeletal
Disorders of ocular muscles binocular movement accommodation and refraction	ICD	blockH49-H52	Sense_organs
Disorders of other endocrine glands	ICD	blockE20-E35	Endocrine
Disorders of patella	ICD	M22	Musculoskeletal
Disorders of sclera cornea iris and ciliary body	ICD	blockH15-H22	Sense_organs
Disorders of skin appendages	ICD	blockL60-L75	Dermatologic
Disorders of synovium and tendon	ICD	blockM65-M68	Musculoskeletal
Disorders of thyroid gland	ICD	blockE00-E07	Endocrine
Disorders of vestibular function	ICD	H81	Sense_organs
Disorders of vitreous body	ICD	H43	Sense_organs
Disorders of vitreous body and globe	ICD	blockH43-H45	Sense_organs
Disturbances of skin sensation	ICD	R20	Neurological
Diverticular disease	ICD	K57	Digestive
diverticular disease/diverticulitis	Clinical	1458	Digestive
Division of bone of foot	OPCS	OPCS W15	Musculoskeletal
Dizziness and giddiness	ICD	R42	Neurological
Dorsalgia	ICD	M54	Musculoskeletal
Drainage of ascites	OPCS	OPCS T462	Musculoskeletal
Dried fruit intake	Clinical	1319	Lifestyle
dry eyes	Clinical	1529	Sense_organs
duodenal ulcer	Clinical	1457	Digestive
Dyspepsia	ICD	K30	Digestive
dyspepsia indigestion	Clinical	1510	Digestive
Dysphagia	ICD	R13	Digestive
Dysplasia of cervix uteri	ICD	N87	Neoplasms
ear/vestibular disorder	Clinical	1415, 1420, 1421, 1499, 1500, 1597	Sense_organs
eczema/dermatitis	Clinical	1452	Dermatologic
Edema proteinuria and hypertensive disorders in pregnancy childbirth and the puerperium	ICD	blockO10-O16	Pregnancy
Education University or College	Clinical	6138	Other
Embedded and impacted teeth	ICD	K01	Digestive
emphysema/chronic bronchitis	Clinical	1113, 1412, 1472, 1496	Respiratory
Endometriosis	ICD	N80	Genitourinary
Energy yesterday	Clinical	100002	Lifestyle
Enlarged lymph nodes	ICD	R59	Hematologic
ent disorder not cancer	Clinical	1413, 1414, 1415, 1416, 1417, 1418, 1419, 1598, 1420, 1421, 1499, 1500, 1597	Respiratory
Eosinophil count	Clinical	30150	Hematologic
epilepsy	Clinical	1264	Neurological
Epilepsy or status epilepticus	ICD	G40, G41	Neurological
Episodic and paroxysmal disorders	ICD	blockG40-G47	Neurological
Essential hypertension	ICD	I10	Cardiovascular
essential hypertension	Clinical	1072	Cardiovascular
Ever depressed for a whole week	Clinical	4598	Psychiatric
Ever had eye surgery	Clinical	5181	Sense_organs
Ever had oophorectomy	Clinical	2834	Genitourinary
Ever used hormone replacement therapy	Clinical	2814	Endocrine
Excessive frequent and irregular menstruation	ICD	N92	Genitourinary
Excision of ganglion	OPCS	OPCS T59	Musculoskeletal
Excision of intervertebral disc	OPCS	OPCS V29-36	Musculoskeletal
Excision of uterine adnexa	OPCS	OPCS Q22-Q24	Genitourinary
Extracorporeal fragmentation of kidney stone	OPCS	OPCS M14	Genitourinary
Extrapyramidal and movement disorders	ICD	blockG20-G26	Neurological
eye trauma	Clinical	1279	Sense_organs
eye/eyelid problem	Clinical	1242, 1274, 1275, 1281, 1282, 1527, 1528, 1276, 1277, 1278, 1279, 1435, 1529, 1530, 1613	Sense_organs
Facial nerve disorders	ICD	G51	Neurological
Faecal incontinence	ICD	R15	Digestive
False labour	ICD	O47	Pregnancy
Fasciectomy palmar plantar digits	OPCS	OPCS T52	Musculoskeletal
Fat yesterday	Clinical	100004	Lifestyle
Female genital prolapse	ICD	N81	Genitourinary
Female infertility	ICD	N97	Genitourinary
Female pelvic peritoneal adhesions	ICD	N736	Genitourinary
Femoral hernia	ICD	K41	Digestive
Fever of unknown origin	ICD	R50	Infectious
fibromyalgia	Clinical	1542	Musculoskeletal
Fibrosis and cirrhosis of liver	ICD	K74	Digestive
Fissure and fistule	ICD	K60	Digestive
Follicular cysts	ICD	L72	Dermatologic
Forced expiratory volume in 1 sec	Clinical	3063	Respiratory
Forced expiratory volume in 1 sec Best measure	Clinical	20150	Respiratory
Forced vital capacity	Clinical	3062	Respiratory
Forced vital capacity Best measure	Clinical	20151	Respiratory
fracture	Clinical	1626-1634, 1638-1640, 1644-1651, 1654, 1635, 1636, 1637, 1652, 1653, 1655, 1656	Musculoskeletal
fracture head/neck	Clinical	1626-1630	Musculoskeletal
Fracture in last 5 years	Clinical	2463	Musculoskeletal
fracture pelvis/lower limb	Clinical	1647-1651, 1654, 1652, 1653, 1655, 1656	Musculoskeletal
fracture upper limb shoulder	Clinical	1631-1634, 1638-1640, 1635, 1636, 1637	Musculoskeletal
Fresh fruit intake	Clinical	1309	Lifestyle
gall bladder disease	Clinical	1161, 1162, 1163	Digestive
Gallstone	ICD	K80, K563	Digestive
Ganglion	ICD	M674	Musculoskeletal
Gastric ulcer	ICD	K25, K26, K27, K28	Digestive
gastric/stomach ulcers	Clinical	1142	Digestive
Gastritis	ICD	K29	Digestive
gastritis/gastric erosions	Clinical	1143	Digestive
Gastro intestinal haemorrhage	ICD	K922	Digestive
Gastro-oesophageal reflux disease	ICD	K21	Digestive
gastro-oesophageal/gastric reflux	Clinical	1138	Digestive
General symptoms and signs	ICD	blockR50-R69	Other
gestational hypertension/preeclampsia	Clinical	1073	Pregnancy
Gingivitis and periodontal diseases	ICD	K05	Digestive
Glaucoma	ICD	blockH40-H42	Sense_organs
glaucoma	Clinical	1277	Sense_organs
Glomerular diseases	ICD	blockN00-N08	Genitourinary
Gout	ICD	M10	Musculoskeletal
gout	Clinical	1466	Musculoskeletal
Granulomatous disorders of skin and subcutaneous tissue	ICD	L92	Dermatologic
gynaecological disorder not cancer	Clinical	1348, 1403, 1551, 1349, 1350, 1681, 1552, 1351, 1352, 1353, 1402, 1553, 1554, 1555, 1662, 1663, 1556, 1557, 1664, 1665	Genitourinary
Haematemesis	ICD	K920	Digestive
Haematocrit percentage	Clinical	30030	Hematologic
haematology	Clinical	1445-1451, 1327, 1328, 1546, 1330, 1331, 1332, 1438, 1658, 1339, 1340	Hematologic
Haemoglobin concentration	Clinical	30020	Hematologic
Haemorrhage from respiratory passages	ICD	R04	Respiratory
Haemorrhage in early pregnancy	ICD	O20	Pregnancy
Haemorrhoids	ICD	I84	Cardiovascular
hayfever/allergic rhinitis	Clinical	1387	Respiratory
head injury	Clinical	1266	Neurological
Headache	ICD	R51	Neurological
Hearing difficulties	Clinical	2247	Sense_organs
Hearing difficulties with background noise	Clinical	2257	Sense_organs
heart arrhythmia	Clinical	1077, 1471, 1483, 1484, 1485, 1486, 1487	Cardiovascular
heart attack/myocardial infarction	Clinical	1075	Cardiovascular
heart cardiac problem	Clinical	1066, 1074, 1075, 1076, 1077, 1471, 1483, 1485, 1487, 1078, 1079, 1588, 1589, 1080, 1426	Cardiovascular
Heart failure	ICD	I50	Cardiovascular
heart valve problem/heart murmur	Clinical	1078, 1584, 1585, 1488, 1489, 1490, 1586, 1587	Cardiovascular
Heartburn	ICD	R12	Digestive
Height standing	Clinical	50	Anthropometric
helicobacter pylori	Clinical	1442	Digestive
hepatitis	Clinical	1155, 1156, 1157, 1578-1582	Digestive
Hernia	ICD	blockK40-K46	Digestive
hiatus hernia	Clinical	1474	Digestive
high cholesterol	Clinical	1473	Cardiovascular
Hip replacement surgery	OPCS	OPCS W37-W39	Musculoskeletal
History of dental problems	Clinical	6149	Digestive
History of wheezing in the last year	Clinical	2316	Respiratory
Hordeolum and chalazion	ICD	H00	Sense_organs
Hydrocele and spermatocele	ICD	N43	Genitourinary
Hydronephrosis with renal and ureteral calculous obstruction	ICD	N132	Genitourinary
Hyperparathyroidism and other disorders of parathyroid gland	ICD	E21	Endocrine
Hyperplasia of prostate	ICD	N40	Genitourinary
hypertension	Clinical	1065, 1072	Cardiovascular
Hypertensive diseases	ICD	blockI10-I15	Cardiovascular
Hyperthyroidism	ICD	E05	Endocrine
hyperthyroidism/thyrotoxicosis	Clinical	1225	Endocrine
Hypertrophic cardiomyopathy	ICD	I421, I422	Cardiovascular
Hypertrophic disorders of skin	ICD	L91	Dermatologic
Hypertrophy of breast	ICD	N62	Neoplasms
Hypotension	ICD	I95	Cardiovascular
Hypothyroidism	ICD	E03	Endocrine
hypothyroidism/myxoedema	Clinical	1226	Endocrine
Hysterectomy	OPCS	OPCS Q07, Q08	Genitourinary
Impedance of whole body impedance	Clinical	23106	Anthropometric
Implantation of cardiac pacemaker	OPCS	OPCS K60, K61	Cardiovascular
Implantation of cardioverter defibrillator	OPCS	OPCS K59,K72	Cardiovascular
In situ neoplasms	ICD	blockD00-D09	Neoplasms
Incontinence	ICD	N393, N394	Genitourinary
infection of nervous system	Clinical	1244, 1245, 1246, 1247, 1248	Infectious
Infections of the skin and subcutaneous tissue	ICD	blockL00-L08	Dermatologic
Inflammatory bowel disease	ICD	K50, K51	Digestive
inflammatory bowel disease	Clinical	1461, 1462, 1463	Digestive
Inflammatory diseases of female pelvic organs	ICD	blockN70-N77	Genitourinary
Inflammatory diseases of prostate prostatitis	ICD	N41	Genitourinary
Inflammatory polyarthropathies	ICD	blockM05-M14	Musculoskeletal
Influenza and pneumonia	ICD	blockJ09-J18	Respiratory
Inguinal hernia	ICD	K40	Digestive
Injection around spinal facet of spine	OPCS	OPCS V544	Musculoskeletal
Insulin dependent diabetes mellitus	ICD	E10	Endocrine
Internal derangement of knee	ICD	M23	Musculoskeletal
Intestinal infectious diseases	ICD	blockA00-A09	Infectious
Intracerebral haemorrhage	ICD	I61	Cardiovascular
Intracerebral haemorrhage outcomes	Clinical	42010	Cardiovascular
Iron deficiency anaemia	ICD	D50	Hematologic
Irritable bowel syndrome	ICD	K58	Digestive
irritable bowel syndrome	Clinical	1154	Digestive
Ischemic heart diseases	ICD	blockI20-I25	Cardiovascular
Ischemic stroke outcomes	Clinical	42008	Cardiovascular
joint disorder	Clinical	1295, 1464, 1465, 1466, 1467, 1537, 1477, 1538	Musculoskeletal
kidney stone/ureter stone/bladder stone	Clinical	1197	Genitourinary
Knee replacement surgery	OPCS	OPCS W40-W42	Musculoskeletal
Labour and delivery complicated by foetal stress distress	ICD	O68	Pregnancy
Left ventricular ejection fraction MRI	Clinical	22420	Cardiovascular
Left ventricular end diastolic volume MRI	Clinical	22421	Cardiovascular
Left ventricular end systolic volume MRI	Clinical	22422	Cardiovascular
Left ventricular stroke volume MRI	Clinical	22423	Cardiovascular
Leukocyte count	Clinical	30000	Hematologic
Lichen planus	ICD	L43	Dermatologic
liver/biliary/pancreas problem	Clinical	1136, 1155, 1156, 1157, 1158, 1506, 1604, 1159, 1160, 1475, 1161, 1162, 1163, 1164, 1165, 1507, 1508	Digestive
Localised swelling mass and lump of skin and subcutaneous tissue	ICD	R22	Dermatologic
Long labour	ICD	O63	Pregnancy
Low back pain	ICD	M545	Musculoskeletal
Lung diseases due to external agents	ICD	blockJ60-J70	Respiratory
Lymphocyte count	Clinical	30120	Hematologic
malabsorption/coeliac disease	Clinical	1456	Digestive
Malaise and fatigue	ICD	R53	Other
Malignant melanoma of skin	ICD	C43	Neoplasms
Malignant neoplasm of bladder	ICD	C67	Neoplasms
Malignant neoplasm of breast	ICD	2814	Neoplasms
Malignant neoplasm of bronchus and lung	ICD	C34	Neoplasms
Malignant neoplasm of corpus uteri	ICD	3581	Neoplasms
Malignant neoplasm of kidney except renal pelvis	ICD	C64	Neoplasms
Malignant neoplasm of ovary	ICD	2734	Neoplasms
Malignant neoplasms of digestive organs	ICD	blockC15-C26	Neoplasms
Malignant neoplasms of eye brain and other parts of CNS	ICD	blockC69-C72	Neoplasms
Malignant neoplasms of female genital organs	ICD	2834	Neoplasms
Malignant neoplasms of ill defined secondary and unspecified sites	ICD	blockC76-C80	Neoplasms
Malignant neoplasms of lip oral cavity and pharynx	ICD	blockC00-C14	Neoplasms
Malignant neoplasms of male genital organs	ICD	blockC60-C63	Neoplasms
Malignant neoplasms of mesothelial and soft tissue	ICD	blockC45-C49	Neoplasms
Malignant neoplasms of respiratory and intrathoracic organs	ICD	blockC30-C39	Neoplasms
Malignant neoplasms of urinary tract	ICD	blockC64-C68	Neoplasms
Malignant neoplasms stated or presumed to be primary of lymphoid hematopoetic and related tissue	ICD	blockC81-C96	Neoplasms
mania/bipolar disorder/manic depression	Clinical	1291	Psychiatric
Maternal care for other known or suspected foetal problems	ICD	O36	Pregnancy
Maternal care related to the fetus and amniotic cavity and possible delivery problems	ICD	blockO30-O48	Pregnancy
Maximum number of digits remembered correctly in cognitive function test	Clinical	4282	Neurological
Maximum workload during fitness test	Clinical	6032	Lifestyle
Mean arterial pressure	Clinical	4079, 4080 (calculated)	Cardiovascular
Mean carotid intima medial thickness at 120 degrees	Clinical	22671	Cardiovascular
Mean corpuscular volume femtoliters	Clinical	30040	Hematologic
Mean hand grip strength	Clinical	46, 47	Musculoskeletal
Mean heel bone mineral density score st devs	Clinical	78	Musculoskeletal
Mean intraocular pressure corneal compensated	Clinical	5254, 5262	Sense_organs
Mean performance on logMAR vision acuity test	Clinical	5201, 5208	Sense_organs
Mean platelet volume	Clinical	30100	Hematologic
Mean speech reception threshold SRT	Clinical	20019, 20021	Sense_organs
Mean time to correctly identify matches in cognitive function test	Clinical	20023	Neurological
measles/morbillivirus	Clinical	1568	Infectious
Medical abortion	ICD	O04	Pregnancy
Melaena	ICD	K921	Digestive
Melanoma and other malignant neoplasms of skin	ICD	blockC43-C44	Neoplasms
Menopausal and other perimenopausal disorders bleeding	ICD	N95	Genitourinary
menorrhagia unknown cause	Clinical	1556	Genitourinary
Mental and behavioral disorders due to psychoactive substance use	ICD	blockF10-F19	Psychiatric
Metabolic disorders	ICD	blockE70-E90	Endocrine
Microalbumin in urine	Clinical	30500	Genitourinary
Migraine	ICD	G43	Neurological
migraine	Clinical	1265	Neurological
Migraine or headache	ICD	G43, G44	Neurological
miscarriage	Clinical	1559	Pregnancy
Mitral valve insufficiency	ICD	I340	Cardiovascular
Mitral valve prolapse	ICD	I341	Cardiovascular
Monocyte count	Clinical	30130	Hematologic
Mononeuropathies	ICD	G56-59	Neurological
Mood affective disorders	ICD	blockF30-F39	Psychiatric
Multiple sclerosis	ICD	G35	Neurological
mumps/epidemic parotitis	Clinical	1569	Infectious
muscle or soft tissue injuries	Clinical	1406	Musculoskeletal
muscle/soft tissue problem	Clinical	1297, 1322, 1406, 1540, 1541, 1542, 1544, 1618, 1619, 1620, 1621, 1622, 1623, 1624	Musculoskeletal
Mycoses	ICD	blockB35-B49	Infectious
Myocardial infarction outcomes	Clinical	42000	Cardiovascular
Nail disorders	ICD	L60	Dermatologic
Nasal polyp	ICD	J33	Respiratory
nasal/sinus disorder	Clinical	1413, 1416, 1417	Respiratory
Nausea and vomiting	ICD	R11	Digestive
neck problem injury	Clinical	1545, 1478	Musculoskeletal
Neoplasms of uncertain or unknown behavior	ICD	blockD37-D48	Neoplasms
Nerve nerve root and plexus disorders	ICD	blockG50-G59	Neurological
nervous breakdown	Clinical	1288	Psychiatric
neurological injury trauma	Clinical	1240, 1266, 1267, 1394	Neurological
neurology	Clinical	1244, 1245, 1246, 1247, 1248, 1249, 1250, 1523, 1251, 1252, 1524, 1254, 1255, 1256, 1257, 1468, 1258, 1259, 1260, 1261, 1262, 1263, 1397, 1264, 1265, 1433, 1434, 1436, 1437, 1525, 1526, 1659, 1683	Neurological
Neuromuscular dysfunction of bladder not elsewhere classified	ICD	N31	Genitourinary
Neurophysiological operations	OPCS	OPCS A84	Neurological
Neurotic stress related and somatoform disorders	ICD	blockF40-F48	Psychiatric
Neuroticism score	Clinical	20127	Psychiatric
Neutrophil count	Clinical	30140	Hematologic
Non insulin dependent diabetes mellitus	ICD	E11	Endocrine
Non oily fish intake	Clinical	1339	Lifestyle
Noninfective enteritis and colitis	ICD	blockK50-K52	Digestive
Noninflammatory disorders of female genital tract	ICD	blockN80-N98	Genitourinary
Noninflammatory disorders of ovary Fallopian tube and broad ligament cysts	ICD	N83	Genitourinary
Nonrheumatic aortic valve disorders	ICD	I35	Cardiovascular
Nonrheumatic mitral valve disorders	ICD	I34	Cardiovascular
Number of days week of moderate physical activity 10 minutes	Clinical	884	Lifestyle
Number of days week of vigorous physical activity 10 minutes	Clinical	904	Lifestyle
Number of days week walked 10 minutes	Clinical	864	Lifestyle
Number of operations self reported	Clinical	136	Other
Number of self reported cancers	Clinical	134	Neoplasms
Number of treatments medications taken	Clinical	137	Other
Nutritional anemias	ICD	blockD50-D53	Hematologic
Obesity and other hyperalimentation	ICD	blockE65-E68	Endocrine
obstetric problem	Clinical	1558, 1559	Pregnancy
Obstructive and reflux uropathy	ICD	N13	Genitourinary
oesophageal disorder	Clinical	1134, 1138, 1139, 1140, 1141, 1474	Digestive
Oesophageal varices	ICD	I85	Cardiovascular
Oesophagitis	ICD	K20	Digestive
oesophagitis/barretts oesophagus	Clinical	1139	Digestive
Oily fish intake	Clinical	1329	Lifestyle
Open reduction of fracture	OPCS	OPCS W19-W23	Musculoskeletal
Orchidectomy	OPCS	OPCS N05, N06	Genitourinary
Orchitis and epididymitis	ICD	N45	Genitourinary
Organic including symptomatic mental disorders	ICD	blockF00-F09	Psychiatric
osteoarthritis	Clinical	1465	Musculoskeletal
osteomyelitis	Clinical	1308	Musculoskeletal
osteopenia	Clinical	1617	Musculoskeletal
Osteoporosis	ICD	M80, M81	Musculoskeletal
osteoporosis	Clinical	1309	Musculoskeletal
other abdominal problem	Clinical	1137, 1190, 1191, 1400, 1509, 1510, 1511, 1512, 1513, 1605, 1606	Digestive
Other abnormal findings of blood chemistry	ICD	R79	Other
Other abnormal products of conception	ICD	O02	Pregnancy
Other abnormal uterine and vaginal bleeding	ICD	N93	Genitourinary
Other acute lower respiratory infections	ICD	blockJ20-J22	Respiratory
Other and unspecified disorders of the circulatory system	ICD	blockI95-I99	Cardiovascular
Other arrhythmia	ICD	I49	Cardiovascular
Other arthritis	ICD	M13	Musculoskeletal
Other bacterial diseases	ICD	blockA30-A49	Infectious
Other bacterial intestinal infections	ICD	A04	Infectious
Other cerebrovascular diseases aneurysm	ICD	I67	Cardiovascular
Other congenital malformations	ICD	blockQ80-Q89	Other
Other congenital malformations of the digestive system	ICD	blockQ38-Q45	Digestive
Other degenerative diseases of the nervous system	ICD	blockG30-G32	Neurological
Other difficulties with micturition	ICD	R391	Genitourinary
Other diseases anus rectum	ICD	K62	Digestive
Other diseases of blood and blood forming organs	ICD	blockD70-D77	Hematologic
Other diseases of inner ear	ICD	H83	Sense_organs
Other diseases of intestines	ICD	blockK55-K63	Digestive
Other diseases of lip and oral mucosa	ICD	K13	Digestive
Other diseases of oesophagus	ICD	K22	Digestive
Other diseases of pleura	ICD	blockJ90-J94	Respiratory
Other diseases of the digestive system	ICD	blockK90-K93	Digestive
Other diseases of the respiratory system	ICD	blockJ95-J99	Respiratory
Other diseases of upper respiratory tract	ICD	blockJ30-J39	Respiratory
Other diseases of urinary system	ICD	blockN30-N39	Genitourinary
Other disorder of fluid electrolyte and acid base balance	ICD	E87	Endocrine
Other disorders of arteries and arterioles	ICD	I77	Cardiovascular
Other disorders of bladder	ICD	N32	Genitourinary
Other disorders of ear	ICD	blockH90-H95	Sense_organs
Other disorders of eye and adnexa	ICD	blockH55-H59	Sense_organs
Other disorders of eyelid	ICD	H02	Sense_organs
Other disorders of glucose regulation and pancreatic internal secretion (hypoglycemia)	ICD	blockE15-E16	Endocrine
Other disorders of kidney and ureter	ICD	blockN25-N29	Genitourinary
Other disorders of penis	ICD	N48	Genitourinary
Other disorders of the genitourinary system	ICD	blockN99-N99	Genitourinary
Other disorders of the musculoskeletal system and connective tissue	ICD	blockM95-M99	Musculoskeletal
Other disorders of the nervous system	ICD	blockG90-G99	Neurological
Other disorders of the skin and subcutaneous tissue	ICD	blockL80-L99	Dermatologic
Other dorsopathies	ICD	blockM50-M54	Musculoskeletal
Other enthesopathies	ICD	M77	Musculoskeletal
Other epidermal thickening	ICD	L85	Dermatologic
Other forms of heart disease	ICD	blockI30-I52	Cardiovascular
other fractures	Clinical	1644-1646	Musculoskeletal
Other headache syndromes	ICD	G44	Neurological
Other inflammation of vagina and vulva	ICD	N76	Genitourinary
Other interstitial pulmonary diseases	ICD	J84	Respiratory
Other intervertebral disk disorders	ICD	M51	Musculoskeletal
other joint disorder	Clinical	1467, 1537	Musculoskeletal
Other joint disorders	ICD	blockM20-M36	Musculoskeletal
Other malignant neoplasms of skin	ICD	C44	Neoplasms
Other maternal disorders predominantly related to pregnancy	ICD	blockO20-O29	Pregnancy
other neurological problem	Clinical	1434, 1436, 1437, 1525, 1526, 1659, 1683	Neurological
Other non infective gastro enteritis and colitis	ICD	K52	Digestive
Other non toxic goitre	ICD	E04	Endocrine
Other noninflammatory disorders of uterus except cervix	ICD	N85	Genitourinary
Other noninflammatory disorders of vagina	ICD	N89	Genitourinary
Other noninflammatory disorders of vulva and perineum	ICD	N90	Genitourinary
Other nutritional deficiencies	ICD	blockE50-E64	Endocrine
Other obstetric conditions not elsewhere classified	ICD	blockO94-O99	Pregnancy
Other operations on soft tissue	OPCS	OPCS T96	Musculoskeletal
Other osteopathies	ICD	blockM86-M90	Musculoskeletal
Other Reconstruction of joint	OPCS	OPCS W57-W58	Musculoskeletal
other renal kidney problem	Clinical	1405, 1427, 1519, 1520, 1607, 1608, 1609	Genitourinary
Other respiratory diseases principally affecting the interstitium	ICD	blockJ80-J84	Respiratory
other respiratory problems	Clinical	1117, 1123, 1124, 1125, 1126, 1497, 1595, 1596	Respiratory
Other retinal disorders	ICD	H35	Sense_organs
Other septicaemia	ICD	A41	Infectious
Other soft tissue disorders	ICD	blockM70-M79	Musculoskeletal
Other spondylopathies	ICD	M48	Musculoskeletal
Other symptoms and signs involving cognitive functions and awareness	ICD	R41	Neurological
Other therapeutic endoscopic operation of joint	OPCS	OPCS W83-W86	Musculoskeletal
other urological problem male	Clinical	1207, 1396, 1516, 1517, 1210, 1214, 1404, 1518, 1679	Genitourinary
other venous lymphatic disease	Clinical	1493, 1494, 1495, 1593	Cardiovascular
Other viral diseases	ICD	blockB25-B34	Infectious
Otitis externa	ICD	H60	Sense_organs
Otitis media	ICD	H65, H66	Sense_organs
ovarian problem	Clinical	1551, 1349, 1350, 1681	Genitourinary
Overall acceleration average	Clinical	90012	Lifestyle
Overall health rating	Clinical	2178	Other
P duration ECG test	Clinical	12338	Cardiovascular
Pacemaker operation	Clinical	3079	Cardiovascular
Pain and other conditions associated with female genital organs and menstrual cycle	ICD	N94	Genitourinary
Pain in joint	ICD	M255	Musculoskeletal
Pain in limb	ICD	M796	Musculoskeletal
Pain in throat and chest	ICD	R07	Respiratory
Palmar fascial fibromatosis Dupuytren	ICD	M720	Musculoskeletal
pancreatic disease	Clinical	1164, 1165	Digestive
Pancreatitis any	ICD	K85, K86	Digestive
Papulosquamous disorders	ICD	blockL40-L45	Dermatologic
Paralytic ileus	ICD	K56	Digestive
Parkinsons disease	ICD	G20	Neurological
Paroxysmal tachycardia	ICD	I47	Cardiovascular
Peak expiratory flow	Clinical	3064	Respiratory
Percutaneous coronary intervention	OPCS	OPCS K75	Cardiovascular
Perforation of tympanic membrane	ICD	H72	Sense_organs
Pericarditis	ICD	I30, I31, I32	Cardiovascular
Perineal laceration during delivery	ICD	O70	Pregnancy
peripheral nerve disorder	Clinical	1254, 1255, 1256, 1257, 1468	Neurological
peripheral vascular disease	Clinical	1067, 1087, 1088	Cardiovascular
Peripheral vascular disease combined	ICD	I70, I738, I739	Cardiovascular
peritonitis	Clinical	1190	Digestive
Phlebitis and thrombophlebitis	ICD	I80	Cardiovascular
Platelet count	Clinical	30080	Hematologic
Platelet Crit	Clinical	30090	Hematologic
Platelet distribution width	Clinical	30110	Hematologic
Pleural effusion not elsewhere classified	ICD	J90	Respiratory
pleurisy	Clinical	1125	Respiratory
Pneumonia	ICD	J12-J18	Respiratory
pneumonia	Clinical	1398	Respiratory
Pneumothorax	ICD	J93	Respiratory
pneumothorax	Clinical	1497, 1126	Respiratory
Polyarthrosis	ICD	M15	Musculoskeletal
Polyneuropathies and other disorders of the peripheral nervous system	ICD	blockG60-G64	Neurological
Polyp of female genital tract	ICD	N84	Genitourinary
Polyp of stomach and duodenum	ICD	K317	Digestive
Polyuria	ICD	R35	Genitourinary
Pregnancy with abortive outcome	ICD	blockO00-O08	Pregnancy
Premature rupture of membranes	ICD	O42	Pregnancy
Procedure on canthus	OPCS	OPCS C11	Sense_organs
Procedure on eyebrow	OPCS	OPCS C10	Sense_organs
Procedure on eyelid	OPCS	OPCS C12-C23	Sense_organs
Procedures for arrythmia other than defib and pacemaker	OPCS	OPCS K57, K58, K62	Cardiovascular
Procedures for heamorroids	OPCS	OPCS H51-H53	Digestive
Procedures for lithiasis	OPCS	OPCS M09, M14, M31	Genitourinary
Procedures on anus	OPCS	OPCS H47-H57 except H51-H53	Digestive
Procedures on bile duct	OPCS	OPCS J27-J53	Digestive
Procedures on bone lesion	OPCS	OPCS W06-W09	Musculoskeletal
Procedures on bronchus endoscopy	OPCS	OPCS E46-E52	Respiratory
Procedures on cervix	OPCS	OPCS Q01, Q02, Q05	Genitourinary
Procedures on conjunctiva	OPCS	OCPS C39-C43	Sense_organs
Procedures on cornea	OPCS	OCPS C44-C51	Sense_organs
Procedures on cranial nerves	OPCS	OPCS A24-A36	Neurological
Procedures on ear	OPCS	OPCS D01-D28	Sense_organs
Procedures on eye muscle	OPCS	OPCS C31-C37	Sense_organs
Procedures on heart septum	OPCS	OPCS K09-K16	Cardiovascular
Procedures on hydrocele	OPCS	OPCS N11	Genitourinary
Procedures on iris anterior chamber	OPCS	OCPS C59-C69	Sense_organs
Procedures on lacrymal system	OPCS	OPCS C24-C29	Sense_organs
Procedures on larynx	OPCS	OPCS E29-E38	Respiratory
Procedures on ligament	OPCS	OCPS W72-W76	Musculoskeletal
Procedures on liver	OPCS	OPCS J01-J17	Digestive
Procedures on lymph nodes	OPCS	OPCS T85-T92	Musculoskeletal
Procedures on mediastinum	OPCS	OPCS E62-E63	Respiratory
Procedures on meninges	OPCS	OPCS A38-A43	Neurological
Procedures on mouth	OPCS	OPCS F01-F63	Digestive
Procedures on muscles	OPCS	OPCS T76-T83	Musculoskeletal
Procedures on nail	OPCS	OPCS S64-S70	Dermatologic
Procedures on nose	OPCS	OPCS E01-E11	Respiratory
Procedures on pancreas	OPCS	OPCS J54-J68, J73-74	Digestive
Procedures on peripheral artery	OPCS	OPCS L49-L63, L39, L43, L47, L66, L70, L71	Cardiovascular
Procedures on peripheral nerves	OPCS	OPCS A59-A73	Neurological
Procedures on pharynx	OPCS	OPCS E19-E27	Respiratory
Procedures on sinuses	OPCS	OPCS E12-E17	Respiratory
Procedures on spinal cord	OPCS	OPCS A44-A51	Neurological
Procedures on sympathetic nerve	OPCS	OPCS A75-A81	Neurological
Procedures on tendons	OPCS	OPCS T64-T74	Musculoskeletal
Procedures on the appendix	OPCS	OPCS H01-H03	Digestive
Procedures on the bladder	OPCS	OPCS M34-M49	Genitourinary
Procedures on the bladder other than endoscopy or KT	OPCS	OPCS M34-M49, except M45, M47	Genitourinary
Procedures on the brain	OPCS	OPCS A01-A22	Neurological
Procedures on the breast	OPCS	OPCS B27-B40	Neoplasms
Procedures on the carotid artery	OPCS	OPCS L29-L31	Cardiovascular
Procedures on the cerebral artery	OPCS	OPCS L33-L35	Cardiovascular
Procedures on the femoral artery	OPCS	OPCS L56-L63	Cardiovascular
Procedures on the gall bladder	OPCS	OPCS J18-J26	Digestive
Procedures on the iliac artery	OPCS	OPCS L49-L54	Cardiovascular
Procedures on the kidney	OPCS	OPCS M01-M08	Genitourinary
Procedures on the lens of the eye	OPCS	OPCS C71-C77	Sense_organs
Procedures on the lung	OPCS	OPCS E53-E59	Respiratory
Procedures on the parathyroid	OPCS	OPCS B14, B16	Endocrine
Procedures on the prostate	OPCS	OPCS M61, M62, M65, M67, M71	Genitourinary
Procedures on the retina	OPCS	OPCS C80-C88	Sense_organs
Procedures on the retina including buckling	OPCS	OPCS C54, C80-C88	Sense_organs
Procedures on the spinal root	OPCS	OPCS A57	Neurological
Procedures on the thyroid	OPCS	OPCS B08-B12	Endocrine
Procedures on tooth	OPCS	OPCS F08-F17	Digestive
Procedures on Upper GI tract other than endoscopy	OPCS	OPCS G01-G82 except G45	Digestive
Procedures on vitreous body	OPCS	OCPS C79	Sense_organs
Procedures on vulva	OPCS	OPCS P03-P09	Genitourinary
Processed meat intake	Clinical	1349	Lifestyle
Prolapsed disk	ICD	M502, M512	Musculoskeletal
Prolonged pregnancy	ICD	O48	Pregnancy
Prostate cancer	ICD	C61	Neoplasms
prostate problem not cancer	Clinical	1207, 1396, 1516, 1517	Genitourinary
Psoriasis	ICD	L40	Dermatologic
psoriasis	Clinical	1453	Dermatologic
psoriatic arthropathy	Clinical	1477	Musculoskeletal
psychological/psychiatric problem	Clinical	1243, 1286, 1531, 1287, 1288, 1289, 1290, 1291, 1408, 1409, 1410, 1469, 1470, 1614, 1615, 1616	Psychiatric
Pulmonary embolism	ICD	I26	Cardiovascular
pulmonary embolism	Clinical	1093	Cardiovascular
Pulmonary heart disease and diseases of pulmonary circulation	ICD	blockI26-I28	Cardiovascular
Pulse pressure	Clinical	4079, 4080 (calculated)	Cardiovascular
Pulse rate	Clinical	102	Cardiovascular
Pulse wave arterial stiffness index	Clinical	21021	Cardiovascular
QRS duration ECG test	Clinical	12340	Cardiovascular
Radiation related disorders of the skin and subcutaneous tissue	ICD	blockL55-L59	Dermatologic
Ratio of waist to hip measurements	Clinical	48, 49	Anthropometric
rectal or colon adenoma polyps	Clinical	1460	Digestive
Recurrent depressive disorder	ICD	F33	Psychiatric
Red blood cell erythrocyte count	Clinical	30010	Hematologic
Red blood cell erythrocyte distribution width	Clinical	30070	Hematologic
Reduction of fracture or fixation	OPCS	OPCS W19-W26, W28, W30	Musculoskeletal
Redundant prepuce phimosis and paraphimosis	ICD	N47	Genitourinary
Removal of skin lesion	OPCS	OPCS S05-S11	Dermatologic
Renal failure	ICD	blockN17-N19	Genitourinary
Renal tubulo interstitial diseases	ICD	blockN10-N16	Genitourinary
renal/kidney failure	Clinical	1192, 1193, 1194	Genitourinary
Repair of any valve or aortic root	OPCS	OPCS K25-K38	Cardiovascular
Repair of aortic valve	OPCS	OPCS K26	Cardiovascular
Repair of hernia	OPCS	OPCS T20-T27, T97, T98	Musculoskeletal
Repair of mitral valve	OPCS	OPCS K25	Cardiovascular
Repair of prolapse of vagina	OPCS	OPCS P23	Genitourinary
Repair or revision of aortic valve	OPCS	OPCS K26, K302	Cardiovascular
Resistance to antimicrobial and antineoplastic drugs	ICD	blockU82-U85	Other
respiratory infection	Clinical	1594, 1398, 1411, 1498	Respiratory
Retention of urine	ICD	R33	Genitourinary
Reticulocyte count	Clinical	30250	Hematologic
Retinal detachments and breaks	ICD	H33	Sense_organs
retinal problem	Clinical	1275, 1281, 1282, 1527, 1528	Sense_organs
Retinal vascular occlusions	ICD	H34	Sense_organs
rheumatic fever	Clinical	1479	Infectious
Rheumatoid arthritis	ICD	M05, M06	Musculoskeletal
rheumatoid arthritis	Clinical	1464	Musculoskeletal
rosacea	Clinical	1660	Dermatologic
Salad raw vegetable intake	Clinical	1299	Lifestyle
sarcoidosis	Clinical	1371	Respiratory
SAT MRI	Clinical	22408	Anthropometric
Schizophrenia schizotypal and delusional disorders	ICD	blockF20-F29	Psychiatric
Sciatica	ICD	M543	Musculoskeletal
sciatica	Clinical	1476	Neurological
Score on fluid intelligence test correct answers	Clinical	20191	Neurological
Seated height	Clinical	51	Anthropometric
Seborrhoeic keratosis	ICD	L82	Dermatologic
Senile cataract	ICD	H25	Sense_organs
Shoulder lesions	ICD	M75	Musculoskeletal
Sleep apnea	ICD	G473	Neurological
sleep apnoea	Clinical	1123	Respiratory
Sleep duration in hours day	Clinical	1160	Lifestyle
Sleeplessness insomnia	Clinical	1200	Psychiatric
Snoring	Clinical	1210	Respiratory
Soft tissue disorders related to use overuse and pressure	ICD	M70	Musculoskeletal
soft tissue inflammation	Clinical	1618, 1619, 1620, 1621, 1622, 1623, 1624	Musculoskeletal
spinal injury	Clinical	1267	Neurological
spine arthritis/spondylitis	Clinical	1311	Musculoskeletal
Spondylolisthesis	ICD	M431	Musculoskeletal
Spondylopathies	ICD	blockM45-M49	Musculoskeletal
Spondylosis	ICD	M47	Musculoskeletal
Spontaneous abortion	ICD	O03	Pregnancy
Spontaneous rupture of synovium and tendon	ICD	M66	Musculoskeletal
stomach disorder	Clinical	1135, 1142, 1143, 1501	Digestive
stroke	Clinical	1081, 1086, 1491, 1583	Cardiovascular
Stroke outcomes	Clinical	42006	Cardiovascular
Subarachnoid haemorrhage	ICD	I60	Cardiovascular
Subarachnoid haemorrhage outcomes	Clinical	42012	Cardiovascular
substance abuse dependency	Clinical	1408, 1409, 1410	Other
Symptoms and signs concerning food and fluid intake	ICD	R63	Other
Symptoms and signs involving cognition perception emotional state and behavior	ICD	blockR40-R46	Psychiatric
Symptoms and signs involving speech and voice	ICD	blockR47-R49	Other
Symptoms and signs involving the circulatory and respiratory systems	ICD	blockR00-R09	Cardiovascular
Symptoms and signs involving the digestive system and abdomen	ICD	blockR10-R19	Digestive
Symptoms and signs involving the nervous and musculoskeletal systems	ICD	blockR25-R29	Musculoskeletal
Symptoms and signs involving the skin and subcutaneous tissue	ICD	blockR20-R23	Dermatologic
Symptoms and signs involving the urinary system	ICD	blockR30-R39	Genitourinary
Syncope and collapse	ICD	R55	Cardiovascular
Synovitis and tenosynovitis	ICD	M65	Musculoskeletal
Systolic blood pressure	Clinical	4080	Cardiovascular
Tea intake in cups day	Clinical	1488	Lifestyle
testicular problems not cancer	Clinical	1214	Genitourinary
Therapeutic endoscopic operations on semilunar cartilage	OPCS	OPCS W82	Musculoskeletal
Therapeutic endoscopic operations on uterus	OPCS	OPCS Q17	Genitourinary
Therapeutic epidural injection	OPCS	OPCS A52	Neurological
Thoracic aortic aneurysm	ICD	I711, I712, I715, I716	Cardiovascular
throat or larynx disorder	Clinical	1414, 1418, 1419, 1598	Respiratory
thyroid problem not cancer	Clinical	1224, 1225, 1226, 1228, 1428, 1522, 1610	Endocrine
Time spent doing vigorous physical activity per day min	Clinical	914	Lifestyle
Time spent using computer	Clinical	1080	Lifestyle
Time spent watching television	Clinical	1070	Lifestyle
Total BMD DXA	Clinical	23239	Musculoskeletal
Total fat mass DXA	Clinical	23278	Anthropometric
Total number of live births	Clinical	2734	Pregnancy
Total peripheral resistance during PWA	Clinical	12685	Cardiovascular
Total thigh muscle volume MRI	Clinical	22409	Musculoskeletal
Total tissue fat percentage DXA	Clinical	23281	Anthropometric
Total trunk fat MRI	Clinical	22410	Anthropometric
Total volume of white matter hyperintensities from T1 and T2 FLAIR images	Clinical	25781	Neurological
Townsend deprivation index at recruitment	Clinical	189	Other
Transient cerebral ischaemic attacks and related syndromes	ICD	G45	Neurological
transient ischaemic attack	Clinical	1082	Cardiovascular
Trigger finger	ICD	M653	Musculoskeletal
tropical/travel related infections	Clinical	1441, 1443, 1576, 1577, 1675, 1676	Infectious
Trunk fat free mass impedance	Clinical	23129	Anthropometric
Trunk fat mass DXA	Clinical	23284	Anthropometric
Trunk fat mass impedance	Clinical	23128	Anthropometric
Trunk fat percentage impedance	Clinical	23127	Anthropometric
Trunk tissue fat percentage DXA	Clinical	23286	Anthropometric
tuberculosis	Clinical	1440	Infectious
Tubulo interstitial nephritis not specified as acute or chronic	ICD	N12	Genitourinary
type 2 diabetes	Clinical	1223	Endocrine
Ulcerative colitis	ICD	K51	Digestive
Umbilical hernia	ICD	K42	Digestive
Unspecified haematuria	ICD	R31	Genitourinary
Unspecified lump in breast	ICD	N63	Neoplasms
Unspecified maternal hypertension	ICD	O16	Pregnancy
Unspecified urinary incontinence	ICD	R32	Genitourinary
Upper GI endoscopy	OPCS	OPCS G45	Digestive
Urethral stricture	ICD	N35	Genitourinary
urinary frequency/incontinence	Clinical	1202	Genitourinary
Urinary tract infection site not specified	ICD	N390	Genitourinary
urinary tract infection/kidney infection	Clinical	1196, 1514, 1515	Genitourinary
Urolithiasis	ICD	blockN20-N23	Genitourinary
Urticaria and erythema	ICD	blockL50-L54	Dermatologic
Uterine fibroids	ICD	D25	Neoplasms
uterine problem	Clinical	1552, 1351, 1352, 1353, 1402	Genitourinary
Variation in diet	Clinical	1548	Lifestyle
varicella zoster virus	Clinical	1674, 1571, 1573	Infectious
Varicose vein surgery	OPCS	OPCS L84-L88	Cardiovascular
varicose veins	Clinical	1494	Cardiovascular
Varicose veins lower extremities	ICD	I83	Cardiovascular
Vascular disorders of intestine	ICD	K55	Digestive
vasculitis	Clinical	1372, 1376, 1377, 1378, 1379, 1380	Cardiovascular
Vasomotor and Allergic rhinitis	ICD	J30	Respiratory
VAT mass DXA	Clinical	23288	Anthropometric
VAT MRI	Clinical	22407	Anthropometric
VAT volume DXA	Clinical	23289	Anthropometric
Vegetable consumers	Clinical	103990	Lifestyle
Vein thrombosis procedures	OPCS	OPCS L90, L96, L99	Cardiovascular
venous thromboembolic disease	Clinical	1068, 1093, 1094	Cardiovascular
Venous thromboembolism	ICD	I26, I801, I802, I81, I82	Cardiovascular
Ventilation support	OPCS	OPCS E85	Respiratory
Ventral hernia	ICD	K43	Digestive
Ventricular septal defect	ICD	Q210	Cardiovascular
Viral and other specified intestinal infections	ICD	A08	Infectious
viral infection	Clinical	1439, 1568, 1570, 1674, 1571, 1573, 1575, 1567, 1569	Infectious
Viral infections characterized by skin and mucous membrane lesions	ICD	blockB00-B09	Infectious
Viral warts	ICD	B07	Infectious
Visual disturbances and blindness	ICD	blockH53-H54	Sense_organs
Volume of hippocampus mean	Clinical	25019, 25020	Neurological
Waist circumference	Clinical	48	Anthropometric
Water intake in glasses day	Clinical	1528	Lifestyle
Wears glasses or contact lenses	Clinical	2207	Sense_organs
Weight	Clinical	21002	Anthropometric
Whether alcohol consumed often	Clinical	1558	Lifestyle
Whether allergies diagnosed by a doctor hayfever allergic rhinitis eczema	Clinical	6152	Respiratory
Whether angina diagnosed by doctor	Clinical	6150	Cardiovascular
Whether asthma diagnosed by doctor	Clinical	6152	Respiratory
Whether blood clot in the leg diagnosed by doctor	Clinical	6152	Cardiovascular
Whether blood clot in the lung diagnosed by doctor	Clinical	6152	Cardiovascular
Whether cancer diagnosed by doctor	Clinical	2453	Neoplasms
Whether currently a smoker	Clinical	1239	Lifestyle
Whether diabetes of any type diagnosed by a doctor	Clinical	2443	Endocrine
Whether emphysema chronic bronchitis diagnosed by doctor	Clinical	6152	Respiratory
Whether ever consulted a general practitioner for psychiatric issues	Clinical	2090	Psychiatric
Whether ever experienced shortness of breath while walking	Clinical	4717	Cardiovascular
Whether ever smoked	Clinical	20160	Lifestyle
Whether heart attack diagnosed by doctor	Clinical	6150	Cardiovascular
Whether hypertension diagnosed by doctor	Clinical	6150	Cardiovascular
Whether part of multiple birth	Clinical	1777	Other
Whether seen a psychiatrist for nerves anxiety tension or depression	Clinical	2100	Psychiatric
Whether stroke diagnosed by doctor	Clinical	6150	Cardiovascular
Whether taking insulin	Clinical	6177, 6153	Endocrine
Whether taking medication for cholesterol	Clinical	6177, 6153	Cardiovascular
Whether taking medication for high blood pressure	Clinical	6177, 6153	Cardiovascular
Whether user of a hearing aid	Clinical	3393	Sense_organs
Whole body fat free mass impedance	Clinical	23101	Anthropometric
Whole body fat mass impedance	Clinical	23100	Anthropometric
Whole body water mass impedance	Clinical	23102	Anthropometric
ICD: International Classification of Diseases 10th Revision;
Clinical: phenotypes obtained from participants visits (questionnaire or examination);
OPCS: Office of Population Censuses and Surveys Classification of Surgical Operations and Procedures, 4th Revision

## Sheet: SD3
Supplementary Data 3. Results of the Phenome-wide association study for PALMD genetically-determined expression in the aortic valve
Name	Description	Type	Group	N_cases	N_controls	N_total	Missing	Beta	SE	P	P_FDR	P_BY	P_Bonf
ICDs_I35	Nonrheumatic aortic valve disorders	ICD	Cardiovascular	2168	351210	353378	0	-0.152744	0.0218286	2.6069e-12	2.22108e-09	1.62703e-08	2.22108e-09
OPCS_K26_K302	Repair or revision of aortic valve	OPCS	Cardiovascular	1031	352347	353378	0	-0.208852	0.0317676	4.88533e-11	1.76495e-08	1.29289e-07	4.1623e-08
OPCS_K26	Repair of aortic valve	OPCS	Cardiovascular	1009	352369	353378	0	-0.209991	0.0321162	6.2146e-11	1.76495e-08	1.29289e-07	5.29484e-08
ICDs_I350	Aortic valve stenosis	ICD	Cardiovascular	1475	351903	353378	0	-0.163355	0.0264586	6.65882e-10	1.41833e-07	1.03898e-06	5.67331e-07
OPCS_K25_K38	Repair of any valve or aortic root	OPCS	Cardiovascular	1604	351774	353378	0	-0.141708	0.0253124	2.16405e-08	3.68754e-06	2.70127e-05	1.84377e-05
ICDs_I63	Cerebral infarction	ICD	Cardiovascular	2808	350570	353378	0	-0.0608872	0.01906	0.00140076	0.198908	1	1
E_art_stiff_index_PW	Pulse wave arterial stiffness index	Clinical	Cardiovascular	NA	NA	2251	351127	-0.063807	0.0210063	0.00241287	0.287961	1	1
Stroke_Outcomes	Stroke outcomes	Clinical	Cardiovascular	8298	345080	353378	0	-0.0335411	0.0111821	0.00270386	0.287961	1	1
E_whole_body_Imped	Impedance of whole body impedance	Clinical	Anthropometric	NA	NA	343962	9416	-0.00376874	0.00129297	0.00355943	0.324023	1	1
ICDs_L60	Nail disorders	ICD	Dermatologic	973	352405	353378	0	0.092037	0.0321082	0.00415084	0.324023	1	1
NCI_1065	hypertension	Clinical	Cardiovascular	94186	259192	353378	0	0.011159	0.00392239	0.00444196	0.324023	1	1
E_pulse_rate	Pulse rate	Clinical	Cardiovascular	NA	NA	322288	31090	-0.00495885	0.00174997	0.00460199	0.324023	1	1
E_DBP	Diastolic blood pressure	Clinical	Cardiovascular	NA	NA	322288	31090	0.00490372	0.00174467	0.00494401	0.324023	1	1
OPCS_B08_B12	Procedures on the thyroid	OPCS	Endocrine	1919	351459	353378	0	0.0634967	0.022897	0.0055517	0.337861	1	1
E_P_duration	P duration ECG test	Clinical	Cardiovascular	NA	NA	6114	347264	0.0339138	0.0125764	0.00702395	0.371407	1	1
OPCS_K09_K16	Procedures on heart septum	OPCS	Cardiovascular	287	353091	353378	0	-0.16024	0.0596665	0.00724025	0.371407	1	1
E_lympho	Lymphocyte count	Clinical	Hematologic	NA	NA	339427	13951	0.00456108	0.00170511	0.00747442	0.371407	1	1
ICDs_H72	Perforation of tympanic membrane	ICD	Sense_organs	832	352546	353378	0	-0.0926933	0.0348655	0.00784664	0.371407	1	1
ICDs_I26	Pulmonary embolism	ICD	Cardiovascular	3411	349967	353378	0	0.0449473	0.0172299	0.00908916	0.407577	1	1
Q_hypertension	Whether hypertension diagnosed by doctor	Clinical	Cardiovascular	96093	256736	352829	549	0.00996256	0.00388742	0.0103841	0.442361	1	1
ICDs_I351	Aortic valve insufficiency	ICD	Cardiovascular	581	352797	353378	0	-0.10488	0.0418109	0.0121269	0.460683	1	1
ICDb_I60_I69	Cerebrovascular diseases	ICD	Cardiovascular	7171	346207	353378	0	-0.0299782	0.0120083	0.0125442	0.460683	1	1
NCI_1224	thyroid problem not cancer	Clinical	Endocrine	20470	332908	353378	0	0.0181761	0.00731764	0.0129961	0.460683	1	1
E_fat_mass_Imped	Whole body fat mass impedance	Clinical	Anthropometric	NA	NA	344419	8959	0.00409489	0.00166982	0.0141956	0.460683	1	1
IS_Outcomes	Ischemic stroke outcomes	Clinical	Cardiovascular	3528	349850	353378	0	-0.0416936	0.0170166	0.0142789	0.460683	1	1
Q_med_HRT	Ever used hormone replacement therapy	Clinical	Endocrine	75029	113288	188317	438	0.0126554	0.00517255	0.0144196	0.460683	1	1
Q_stroke	Whether stroke diagnosed by doctor	Clinical	Cardiovascular	5147	346496	351643	1735	-0.0344637	0.0141119	0.0145991	0.460683	1	1
OPCS_P23	Repair of prolapse of vagina	OPCS	Genitourinary	6812	181943	188755	0	0.0295866	0.0123877	0.0169221	0.514916	1	1
NCI_1081	stroke	Clinical	Cardiovascular	5158	348220	353378	0	-0.033117	0.0140914	0.0187657	0.53193	1	1
ICDs_Q21	Congenital malformations of cardiac septa	ICD	Cardiovascular	495	352883	353378	0	-0.105648	0.045226	0.0194914	0.53193	1	1
OPCS_B27_B40	Procedures on the breast	OPCS	Neoplasms	14011	174744	188755	0	-0.0204002	0.00879026	0.0202993	0.53193	1	1
Q_med_bp	Whether taking medication for high blood pressure	Clinical	Cardiovascular	73961	276998	350959	2419	0.00992343	0.0043239	0.021732	0.53193	1	1
NCI_1288	nervous breakdown	Clinical	Psychiatric	557	352821	353378	0	-0.0972238	0.0426223	0.0225451	0.53193	1	1
ICDs_I652	Carotid artery stenosis	ICD	Cardiovascular	815	352563	353378	0	-0.0804891	0.0352963	0.0225849	0.53193	1	1
ICDb_H55_H59	Other disorders of eye and adnexa	ICD	Sense_organs	839	352539	353378	0	-0.0790893	0.034718	0.0227235	0.53193	1	1
NCI_1460	rectal or colon adenoma polyps	Clinical	Digestive	1055	352323	353378	0	0.0699775	0.0308628	0.0233674	0.53193	1	1
NCI_1081_1082_1083_1425	cerebrovascular disease	Clinical	Cardiovascular	6670	346708	353378	0	-0.028142	0.012428	0.0235496	0.53193	1	1
E_Ht	Haematocrit percentage	Clinical	Hematologic	NA	NA	340039	13339	0.00312789	0.00138466	0.0238867	0.53193	1	1
E_body_water_Imped	Whole body water mass impedance	Clinical	Anthropometric	NA	NA	345029	8349	0.00237623	0.00105971	0.0249403	0.53193	1	1
NCI_1406	muscle or soft tissue injuries	Clinical	Musculoskeletal	2578	350800	353378	0	0.0443262	0.0197725	0.0249732	0.53193	1	1
ICDs_N81	Female genital prolapse	ICD	Genitourinary	9734	179021	188755	0	0.0231976	0.0104392	0.0262727	0.545086	1	1
ICDs_I44_I45	Conduction disorder block	ICD	Cardiovascular	4777	348601	353378	0	0.0322145	0.0146395	0.0277699	0.545086	1	1
Q_med_ins	Whether taking insulin	Clinical	Endocrine	2405	348554	350959	2419	-0.0449156	0.0205072	0.0285072	0.545086	1	1
E_accel_average	Overall acceleration average	Clinical	Lifestyle	NA	NA	72915	280463	0.00786062	0.00359317	0.028698	0.545086	1	1
ICH_Outcomes	Intracerebral haemorrhage outcomes	Clinical	Cardiovascular	751	352627	353378	0	-0.0802565	0.0367079	0.0287898	0.545086	1	1
E_Hb	Haemoglobin concentration	Clinical	Hematologic	NA	NA	340033	13345	0.00294662	0.00136564	0.0309528	0.564513	1	1
ICDb_I26_I28	Pulmonary heart disease and diseases of pulmonary circulation	ICD	Cardiovascular	4068	349310	353378	0	0.0340495	0.0157983	0.031141	0.564513	1	1
ICDs_I61	Intracerebral haemorrhage	ICD	Cardiovascular	669	352709	353378	0	-0.0834566	0.038903	0.031933	0.566811	1	1
OPCS_W37_W39	Hip replacement surgery	OPCS	Musculoskeletal	8783	344595	353378	0	0.0231011	0.0108879	0.0338615	0.582535	1	1
ICDb_E10_E14	Diabetes mellitus	ICD	Endocrine	17107	336271	353378	0	-0.0167549	0.00791427	0.0342555	0.582535	1	1
NCI_1471	atrial fibrillation	Clinical	Cardiovascular	2773	350605	353378	0	-0.0404659	0.0191794	0.0348701	0.582535	1	1
ICDs_K30	Dyspepsia	ICD	Digestive	10137	343241	353378	0	0.0209438	0.0100919	0.0379576	0.61249	1	1
E_fatfree_mass_Imped	Whole body fat free mass impedance	Clinical	Anthropometric	NA	NA	344984	8394	0.00220151	0.00106206	0.0381844	0.61249	1	1
E_bmi	Body mass index	Clinical	Anthropometric	NA	NA	352220	1158	0.00344171	0.00166852	0.0391386	0.61249	1	1
NCI_1265	migraine	Clinical	Neurological	10382	342996	353378	0	-0.0205515	0.0100071	0.040006	0.61249	1	1
ICDs_N80	Endometriosis	ICD	Genitourinary	3252	185503	188755	0	-0.0364398	0.017766	0.0402576	0.61249	1	1
ICDs_E11	Non insulin dependent diabetes mellitus	ICD	Endocrine	15820	337558	353378	0	-0.0167209	0.00821791	0.0418817	0.626021	1	1
ICDb_N40_N51	Diseases of male genital organs	ICD	Genitourinary	17021	147602	164623	0	-0.0165789	0.0082034	0.0432821	0.627392	1	1
ICDb_E00_E07	Disorders of thyroid gland	ICD	Endocrine	14446	338932	353378	0	0.0172754	0.00858111	0.0440948	0.627392	1	1
Q_hearing_aid	Whether user of a hearing aid	Clinical	Sense_organs	10818	203345	214163	139215	-0.0200767	0.0100065	0.0448175	0.627392	1	1
ICDb_H65_H75	Diseases of middle ear and mastoid	ICD	Sense_organs	2788	350590	353378	0	-0.0381919	0.0190444	0.0449189	0.627392	1	1
Q_tv	Time spent watching television	Clinical	Lifestyle	NA	NA	350791	2587	0.00308885	0.00157562	0.0499497	0.676215	1	1
ICDb_Q80_Q89	Other congenital malformations	ICD	Other	549	352829	353378	0	0.0833514	0.0427091	0.0509847	0.676215	1	1
OPCS_W72_W76	Procedures on ligament	OPCS	Musculoskeletal	1366	352012	353378	0	0.0527964	0.0271068	0.051449	0.676215	1	1
ICDs_Q211	Atrial septal defect	ICD	Cardiovascular	413	352965	353378	0	-0.0963021	0.0494733	0.0515892	0.676215	1	1
ICDs_M80_M81	Osteoporosis	ICD	Musculoskeletal	5621	347757	353378	0	-0.02608	0.0135616	0.0544708	0.685757	1	1
ICDs_N736	Female pelvic peritoneal adhesions	ICD	Genitourinary	2045	186710	188755	0	-0.0428	0.0222863	0.0547996	0.685757	1	1
NCI_1647_1651_1654	fracture pelvis/lower limb	Clinical	Musculoskeletal	2987	350391	353378	0	-0.0352852	0.0184163	0.0553682	0.685757	1	1
ICDs_M653	Trigger finger	ICD	Musculoskeletal	2218	351160	353378	0	0.0407395	0.0213171	0.0559896	0.685757	1	1
OPCS_S64_S70	Procedures on nail	OPCS	Dermatologic	1739	351639	353378	0	0.0458739	0.0240381	0.0563415	0.685757	1	1
ICDs_G43_G44	Migraine or headache	ICD	Neurological	2723	350655	353378	0	-0.0364817	0.0192723	0.0583625	0.692456	1	1
NCI_1226	hypothyroidism/myxoedema	Clinical	Endocrine	17129	336249	353378	0	0.0149547	0.00794331	0.0597447	0.692456	1	1
ICDs_I352	Aortic valve stenosis with insufficiency	ICD	Cardiovascular	278	353100	353378	0	-0.11384	0.0604909	0.0598445	0.692456	1	1
OPCS_J01_J17	Procedures on liver	OPCS	Digestive	2637	350741	353378	0	-0.0368156	0.0195854	0.0601429	0.692456	1	1
ICDs_E87	Other disorder of fluid electrolyte and acid base balance	ICD	Endocrine	4550	348828	353378	0	-0.0279208	0.0149763	0.062275	0.707443	1	1
OPCS_K60_K61	Implantation of cardiac pacemaker	OPCS	Cardiovascular	3155	350223	353378	0	-0.0334385	0.0180003	0.0632178	0.708705	1	1
ICDs_M65	Synovitis and tenosynovitis	ICD	Musculoskeletal	4448	348930	353378	0	0.027922	0.0150973	0.0643904	0.712476	1	1
ICDs_K85_K86	Pancreatitis any	ICD	Digestive	2295	351083	353378	0	0.0383999	0.0209534	0.0668564	0.730277	1	1
E_leuko	Leukocyte count	Clinical	Hematologic	NA	NA	339588	13790	0.0031073	0.00171282	0.0696569	0.751236	1	1
ICDs_R56	Convulsions not elsewhere classified	ICD	Neurological	1705	351673	353378	0	0.0436523	0.0242748	0.0721368	0.756977	1	1
E_SBP	Systolic blood pressure	Clinical	Cardiovascular	NA	NA	322280	31098	0.00298172	0.00165929	0.0723383	0.756977	1	1
ICDs_E03	Hypothyroidism	ICD	Endocrine	12059	341319	353378	0	0.0167772	0.00935317	0.0728546	0.756977	1	1
ICDs_M543	Sciatica	ICD	Musculoskeletal	1543	351835	353378	0	-0.0456165	0.025566	0.0743812	0.757935	1	1
NCI_1125	pleurisy	Clinical	Respiratory	1194	352184	353378	0	-0.0517591	0.0290532	0.0748257	0.757935	1	1
NCI_1225	hyperthyroidism/thyrotoxicosis	Clinical	Endocrine	2638	350740	353378	0	0.0347943	0.0195835	0.0756155	0.757935	1	1
ICDb_Q20_Q28	Congenital malformations of the circulatory system	ICD	Cardiovascular	1038	352340	353378	0	-0.0550307	0.0311562	0.0773481	0.766285	1	1
NCI_1473	high cholesterol	Clinical	Cardiovascular	43503	309875	353378	0	0.00924771	0.00526316	0.0789068	0.772742	1	1
NCI_1161	gall bladder disease	Clinical	Digestive	6410	346968	353378	0	0.0220471	0.0126483	0.0813183	0.787309	1	1
NCI_1532	disc problem	Clinical	Musculoskeletal	6813	346565	353378	0	0.0211558	0.0122336	0.0837525	0.801766	1	1
ICDs_R63	Symptoms and signs concerning food and fluid intake	ICD	Other	5524	347854	353378	0	-0.0232547	0.0135893	0.0870338	0.82392	1	1
NCI_1266	head injury	Clinical	Neurological	1160	352218	353378	0	-0.050052	0.0294862	0.089608	0.830217	1	1
NCI_1136	liver/biliary/pancreas problem	Clinical	Digestive	9730	343648	353378	0	0.0174851	0.0103019	0.0896479	0.830217	1	1
E_Townsend	Townsend deprivation index at recruitment	Clinical	Other	NA	NA	352943	435	0.00280249	0.00168319	0.0959169	0.870385	1	1
ICDs_K44	Diaphragmatic hernia	ICD	Digestive	23169	330209	353378	0	-0.0113628	0.00683824	0.0965833	0.870385	1	1
ICDs_N93	Other abnormal uterine and vaginal bleeding	ICD	Genitourinary	3478	185277	188755	0	-0.0284495	0.0171452	0.09705	0.870385	1	1
ICDb_N10_N16	Renal tubulo interstitial diseases	ICD	Genitourinary	3247	350131	353378	0	-0.0289431	0.01766	0.101233	0.892387	1	1
ICDs_O36	Maternal care for other known or suspected foetal problems	ICD	Pregnancy	1489	187266	188755	0	-0.0436817	0.0266815	0.101598	0.892387	1	1
E_mono	Monocyte count	Clinical	Hematologic	NA	NA	339446	13932	-0.00266923	0.00163774	0.103138	0.892635	1	1
Q_glasses	Wears glasses or contact lenses	Clinical	Sense_organs	316228	36858	353086	292	0.00966971	0.00596045	0.104736	0.892635	1	1
OPCS_Q07_Q08	Hysterectomy	OPCS	Genitourinary	13026	175729	188755	0	0.0147232	0.00907632	0.104769	0.892635	1	1
ICDb_O60_O75	Complications of labor and delivery	ICD	Pregnancy	7267	181488	188755	0	0.0214686	0.0134173	0.109584	0.897102	1	1
NCI_1078	heart valve problem/heart murmur	Clinical	Cardiovascular	2756	350622	353378	0	-0.0306073	0.019153	0.110034	0.897102	1	1
E_neuroticism_score	Neuroticism score	Clinical	Psychiatric	NA	NA	287230	66148	-0.00275179	0.00173133	0.11197	0.897102	1	1
ICDs_G44	Other headache syndromes	ICD	Neurological	434	352944	353378	0	-0.0760403	0.0481772	0.114486	0.897102	1	1
ICDs_J38	Diseases of vocal cords and larynx not elsewhere classified	ICD	Respiratory	1436	351942	353378	0	0.041684	0.02645	0.115036	0.897102	1	1
Q_rx_n	Number of treatments medications taken	Clinical	Other	NA	NA	353336	42	0.00234077	0.00148657	0.115348	0.897102	1	1
NCI_1474	hiatus hernia	Clinical	Digestive	8301	345077	353378	0	-0.0174005	0.0111447	0.118448	0.897102	1	1
OPCS_R17_R18	Caesarean delivery	OPCS	Pregnancy	2740	186015	188755	0	0.0312113	0.0200014	0.118651	0.897102	1	1
NCI_1467	other joint disorder	Clinical	Musculoskeletal	3364	350014	353378	0	-0.0270537	0.017343	0.118778	0.897102	1	1
NCI_1494	varicose veins	Clinical	Cardiovascular	1291	352087	353378	0	0.0434766	0.0279071	0.119255	0.897102	1	1
NCI_1493	other venous lymphatic disease	Clinical	Cardiovascular	1491	351887	353378	0	0.0404408	0.0259743	0.119481	0.897102	1	1
NCI_1134	oesophageal disorder	Clinical	Digestive	23745	329633	353378	0	-0.0104827	0.00674671	0.120245	0.897102	1	1
ICDb_I30_I52	Other forms of heart disease	ICD	Cardiovascular	25075	328303	353378	0	-0.0103263	0.00668358	0.12234	0.897102	1	1
ICDs_N90	Other noninflammatory disorders of vulva and perineum	ICD	Genitourinary	1545	187210	188755	0	-0.0393331	0.0255683	0.123962	0.897102	1	1
NCI_1197	kidney stone/ureter stone/bladder stone	Clinical	Genitourinary	2798	350580	353378	0	0.0291467	0.0190075	0.125171	0.897102	1	1
ICDb_M65_M68	Disorders of synovium and tendon	ICD	Musculoskeletal	7868	345510	353378	0	0.0174164	0.0114073	0.126815	0.897102	1	1
ICDb_Q65_Q79	Congenital malformations and deformations of the musculoskeletal system	ICD	Musculoskeletal	674	352704	353378	0	0.0587857	0.0385273	0.127055	0.897102	1	1
ICDs_O48	Prolonged pregnancy	ICD	Pregnancy	934	187821	188755	0	0.0506996	0.0332636	0.127465	0.897102	1	1
E_max_digits_remem	Maximum number of digits remembered correctly in cognitive function test	Clinical	Neurological	NA	NA	36797	316581	-0.00745252	0.00489389	0.127812	0.897102	1	1
ICDs_R15	Faecal incontinence	ICD	Digestive	1560	351818	353378	0	0.0385536	0.0253813	0.128769	0.897102	1	1
E_RBC_count	Red blood cell erythrocyte count	Clinical	Hematologic	NA	NA	339986	13392	0.00220394	0.00145707	0.130386	0.897102	1	1
OPCS_A55	Diagnostic spinal puncture	OPCS	Neurological	4610	348768	353378	0	-0.0224273	0.0148392	0.130699	0.897102	1	1
ICDs_H35	Other retinal disorders	ICD	Sense_organs	2946	350432	353378	0	0.0279604	0.018559	0.131921	0.897102	1	1
E_reaction_time	Mean time to correctly identify matches in cognitive function test	Clinical	Neurological	NA	NA	351181	2197	-0.00238694	0.00158807	0.132828	0.897102	1	1
ICDb_E65_E68	Obesity and other hyperalimentation	ICD	Endocrine	9450	343928	353378	0	0.0156197	0.0104317	0.134308	0.897102	1	1
ICDb_L60_L75	Disorders of skin appendages	ICD	Dermatologic	8807	344571	353378	0	0.0160986	0.0107926	0.135795	0.897102	1	1
ICDs_N92	Excessive frequent and irregular menstruation	ICD	Genitourinary	11022	177733	188755	0	-0.0147772	0.00996147	0.137958	0.897102	1	1
OPCS_G01_G82_exc	Procedures on Upper GI tract other than endoscopy	OPCS	Digestive	353378	0	353378	0	-0.0143898	0.00979674	0.141877	0.897102	1	1
ICDs_I26_I801_I802_I81_I820	Venous thromboembolism	ICD	Cardiovascular	5728	347650	353378	0	0.0195745	0.0133492	0.142554	0.897102	1	1
ICDb_M91_M94	Chondropathies	ICD	Musculoskeletal	1027	352351	353378	0	-0.0458632	0.031302	0.142871	0.897102	1	1
ICDs_K21	Gastro-oesophageal reflux disease	ICD	Digestive	19829	333549	353378	0	0.0107159	0.00732781	0.143644	0.897102	1	1
OPCS_E53_E59	Procedures on the lung	OPCS	Respiratory	1465	351913	353378	0	0.0381473	0.0262142	0.145609	0.897102	1	1
ICDs_R35	Polyuria	ICD	Genitourinary	3314	350064	353378	0	-0.0254234	0.0174919	0.146102	0.897102	1	1
ICDb_G30_G32	Other degenerative diseases of the nervous system	ICD	Neurological	922	352456	353378	0	0.0479241	0.0330418	0.146945	0.897102	1	1
ICDs_N89	Other noninflammatory disorders of vagina	ICD	Genitourinary	1270	187485	188755	0	0.0406862	0.0281256	0.148013	0.897102	1	1
NCI_1139	oesophagitis/barretts oesophagus	Clinical	Digestive	1099	352279	353378	0	-0.0436853	0.0302934	0.149282	0.897102	1	1
E_body_fat_perc_Imped	Body fat percentage impedance	Clinical	Anthropometric	NA	NA	344484	8894	0.00186892	0.00130186	0.151123	0.897102	1	1
NCI_1190	peritonitis	Clinical	Digestive	1194	352184	353378	0	0.0415988	0.0289882	0.15128	0.897102	1	1
E_VAT_vol_DXA	VAT volume DXA	Clinical	Anthropometric	NA	NA	2677	350701	0.0287791	0.0200937	0.152193	0.897102	1	1
E_trunkfatfree_mass_Imped	Trunk fat free mass impedance	Clinical	Anthropometric	NA	NA	344694	8684	0.00151072	0.0010602	0.154174	0.897102	1	1
OPCS_F08_F17	Procedures on tooth	OPCS	Digestive	8014	345364	353378	0	0.0161034	0.0113017	0.154195	0.897102	1	1
OPCS_C10	Procedure on eyebrow	OPCS	Sense_organs	576	352802	353378	0	-0.0595251	0.0418271	0.1547	0.897102	1	1
Q_med_chol	Whether taking medication for cholesterol	Clinical	Cardiovascular	61759	289200	350959	2419	0.00663164	0.00467457	0.155998	0.897102	1	1
OPCS_T64_T74	Procedures on tendons	OPCS	Musculoskeletal	8962	344416	353378	0	0.0151713	0.0107053	0.156431	0.897102	1	1
E_LVESV_MRI	Left ventricular end systolic volume MRI	Clinical	Cardiovascular	NA	NA	2501	350877	-0.0221109	0.0156043	0.156616	0.897102	1	1
Q_depressed_week	Ever depressed for a whole week	Clinical	Psychiatric	61297	53084	114381	238997	-0.00849765	0.00600347	0.156935	0.897102	1	1
E_WHR	Ratio of waist to hip measurements	Clinical	Anthropometric	NA	NA	352706	672	0.00178284	0.00126179	0.157673	0.897102	1	1
ICDb_K70_K77	Diseases of liver	ICD	Digestive	4371	349007	353378	0	-0.0215418	0.0152476	0.157713	0.897102	1	1
ICDcb_C51_C58	Malignant neoplasms of female genital organs	ICD	Neoplasms	2509	186246	188755	0	0.0283983	0.0201125	0.157959	0.897102	1	1
E_PEF	Peak expiratory flow	Clinical	Respiratory	NA	NA	322099	31279	0.00203763	0.00144612	0.158826	0.897102	1	1
ICDs_J31	Chronic rhinitis nasopharyngitis and pharyngitis	ICD	Respiratory	733	352645	353378	0	-0.052014	0.0370556	0.160415	0.897102	1	1
E_thigh_muscle_MRI	Total thigh muscle volume MRI	Clinical	Musculoskeletal	NA	NA	263	353115	0.0801737	0.0569694	0.160582	0.897102	1	1
NCI_1644_1646	other fractures	Clinical	Musculoskeletal	596	352782	353378	0	-0.0576152	0.041116	0.161129	0.897102	1	1
NCI_1529	dry eyes	Clinical	Sense_organs	492	352886	353378	0	-0.0633447	0.0453152	0.162152	0.897102	1	1
OPCS_A57	Procedures on the spinal root	OPCS	Neurological	2243	351135	353378	0	-0.0295025	0.0212108	0.16425	0.902846	1	1
NCI_1371	sarcoidosis	Clinical	Respiratory	683	352695	353378	0	-0.0530475	0.0383923	0.167057	0.907425	1	1
ICDb_M80_M85	Disorders of bone density and structure	ICD	Musculoskeletal	7571	345807	353378	0	-0.0161419	0.0116932	0.167449	0.907425	1	1
NCI_1476	sciatica	Clinical	Neurological	3339	350039	353378	0	-0.0239716	0.0174061	0.168451	0.907425	1	1
ICDs_K25_K28	Gastric ulcer	ICD	Digestive	6180	347198	353378	0	-0.0176937	0.0128745	0.169343	0.907425	1	1
NCI_1244	infection of nervous system	Clinical	Infectious	1780	351598	353378	0	0.032434	0.0237585	0.172204	0.912734	1	1
ICDb_H10_H13	Disorders of conjunctiva	ICD	Sense_organs	861	352517	353378	0	-0.0466619	0.0342024	0.172477	0.912734	1	1
ICDs_K22	Other diseases of oesophagus	ICD	Digestive	8516	344862	353378	0	-0.0148801	0.0110122	0.176622	0.913494	1	1
OPCS_E01_E11	Procedures on nose	OPCS	Respiratory	11570	341808	353378	0	-0.0127927	0.0094713	0.176799	0.913494	1	1
ICDs_M50	Cervical disk disorders	ICD	Musculoskeletal	1296	352082	353378	0	-0.0376357	0.0278704	0.176893	0.913494	1	1
ICDs_G43	Migraine	ICD	Neurological	2335	351043	353378	0	-0.0280802	0.020795	0.176909	0.913494	1	1
Q_dental	History of dental problems	Clinical	Digestive	138390	213910	352300	1078	0.00464362	0.00347157	0.181023	0.925203	1	1
ICDcs_C64	Malignant neoplasm of kidney except renal pelvis	ICD	Neoplasms	877	352501	353378	0	0.0451298	0.0338497	0.182453	0.925203	1	1
OPCS_H01_H03	Procedures on the appendix	OPCS	Digestive	3601	349777	353378	0	0.0223167	0.0167451	0.182621	0.925203	1	1
E_baso	Basophil count	Clinical	Hematologic	NA	NA	339447	13931	-0.00206202	0.00155078	0.18363	0.925203	1	1
ICDb_U82_U85	Resistance to antimicrobial and antineoplastic drugs	ICD	Other	263	353115	353378	0	0.081725	0.0617313	0.185542	0.925203	1	1
ICDcb_D37_D48	Neoplasms of uncertain or unknown behavior	ICD	Neoplasms	2035	351343	353378	0	0.0293771	0.022256	0.186847	0.925203	1	1
NCI_1223	type 2 diabetes	Clinical	Endocrine	2239	351139	353378	0	-0.0280183	0.0212626	0.187596	0.925203	1	1
NCI_1067	peripheral vascular disease	Clinical	Cardiovascular	968	352410	353378	0	-0.0423947	0.0322559	0.188737	0.925203	1	1
OPCS_V544	Injection around spinal facet of spine	OPCS	Musculoskeletal	4022	349356	353378	0	-0.020819	0.0158818	0.189901	0.925203	1	1
E_fat_perc_DXA	Total tissue fat percentage DXA	Clinical	Anthropometric	NA	NA	2635	350743	0.0216453	0.0165519	0.191083	0.925203	1	1
ICDb_G80_G83	Cerebral palsy and other paralytic syndromes	ICD	Neurological	1899	351479	353378	0	-0.0300931	0.0230526	0.191754	0.925203	1	1
ICDs_L43	Lichen planus	ICD	Dermatologic	483	352895	353378	0	0.0591902	0.0455564	0.19385	0.925203	1	1
ICDcs_C18_C20	Colorectal cancer	ICD	Neoplasms	3845	349533	353378	0	0.0211254	0.0162705	0.194156	0.925203	1	1
ICDb_G90_G99	Other disorders of the nervous system	ICD	Neurological	3604	349774	353378	0	0.0217333	0.0167472	0.194379	0.925203	1	1
ICDb_M86_M90	Other osteopathies	ICD	Musculoskeletal	2630	350748	353378	0	-0.0252582	0.0195969	0.197436	0.928514	1	1
Q_CHO	Carbohydrate yesterday	Clinical	Lifestyle	NA	NA	50795	302583	0.00554904	0.00431215	0.198157	0.928514	1	1
OPCS_J18_J26	Procedures on the gall bladder	OPCS	Digestive	11513	341865	353378	0	0.0122124	0.00950628	0.19891	0.928514	1	1
OPCS_E19_E27	Procedures on pharynx	OPCS	Respiratory	3505	349873	353378	0	0.0217903	0.0169817	0.199434	0.928514	1	1
ICDs_H81	Disorders of vestibular function	ICD	Sense_organs	848	352530	353378	0	0.0438052	0.0343932	0.202784	0.934356	1	1
OPCS_D01_D28	Procedures on ear	OPCS	Sense_organs	5932	347446	353378	0	-0.0167039	0.0131177	0.202882	0.934356	1	1
ICDs_M70	Soft tissue disorders related to use overuse and pressure	ICD	Musculoskeletal	1390	351988	353378	0	0.0340715	0.0268769	0.204909	0.9367	1	1
ICDcb_D00_D09	In situ neoplasms	ICD	Neoplasms	7738	345640	353378	0	-0.0145805	0.0115301	0.206031	0.9367	1	1
ICDs_N40	Hyperplasia of prostate	ICD	Genitourinary	9789	154834	164623	0	-0.0134074	0.0106382	0.207559	0.9367	1	1
ICDb_F00_F09	Organic including symptomatic mental disorders	ICD	Psychiatric	1376	352002	353378	0	0.034129	0.0270936	0.207789	0.9367	1	1
NCI_1286	depression	Clinical	Psychiatric	20400	332978	353378	0	-0.00904799	0.00723221	0.210909	0.945763	1	1
ICDs_J47	Bronchiectasis	ICD	Respiratory	1632	351746	353378	0	-0.0307098	0.024892	0.217307	0.966085	1	1
ICDb_K35_K38	Diseases of appendix	ICD	Digestive	3063	350315	353378	0	0.0223639	0.018143	0.217709	0.966085	1	1
ICDcs_C61	Prostate cancer	ICD	Neoplasms	6289	158334	164623	0	-0.0160451	0.0130605	0.219253	0.967893	1	1
OPCS_P03_P09	Procedures on vulva	OPCS	Genitourinary	2699	186056	188755	0	-0.023708	0.0193925	0.221506	0.968414	1	1
ICDb_N70_N77	Inflammatory diseases of female pelvic organs	ICD	Genitourinary	4849	183906	188755	0	-0.0178112	0.0145734	0.221644	0.968414	1	1
ICDb_N00_N08	Glomerular diseases	ICD	Genitourinary	1832	351546	353378	0	0.0285752	0.023453	0.22307	0.969301	1	1
ICDs_I77	Other disorders of arteries and arterioles	ICD	Cardiovascular	1255	352123	353378	0	0.0343482	0.0283432	0.225562	0.969301	1	1
ICDs_K57	Diverticular disease	ICD	Digestive	23403	329975	353378	0	-0.00823344	0.00684089	0.228758	0.969301	1	1
Q_diabetes	Whether diabetes of any type diagnosed by a doctor	Clinical	Endocrine	17193	335414	352607	771	-0.00945985	0.00788356	0.23016	0.969301	1	1
ICDb_O00_O08	Pregnancy with abortive outcome	ICD	Pregnancy	2895	185860	188755	0	0.0231083	0.0192943	0.231045	0.969301	1	1
NCI_1452	eczema/dermatitis	Clinical	Dermatologic	9037	344341	353378	0	-0.0126492	0.0106684	0.235751	0.969301	1	1
OPCS_T96	Other operations on soft tissue	OPCS	Musculoskeletal	1173	352205	353378	0	0.0346599	0.0292412	0.235895	0.969301	1	1
NCI_1660	rosacea	Clinical	Dermatologic	564	352814	353378	0	0.0498496	0.0421294	0.236711	0.969301	1	1
ICDs_J35	Chronic diseases of tonsils and adenoids	ICD	Respiratory	829	352549	353378	0	0.0409876	0.0347664	0.238422	0.969301	1	1
OPCS_T59	Excision of ganglion	OPCS	Musculoskeletal	2287	351091	353378	0	0.024682	0.0209759	0.239323	0.969301	1	1
ICDb_A30_A49	Other bacterial diseases	ICD	Infectious	4384	348994	353378	0	-0.0178303	0.0152374	0.241932	0.969301	1	1
ICDb_F40_F48	Neurotic stress related and somatoform disorders	ICD	Psychiatric	6255	347123	353378	0	0.0148466	0.0127587	0.244568	0.969301	1	1
OPCS_J27_J53	Procedures on bile duct	OPCS	Digestive	4262	349116	353378	0	0.0179459	0.0154312	0.244846	0.969301	1	1
OPCS_M34_M49_exc	Procedures on the bladder other than endoscopy or KT	OPCS	Genitourinary	4803	348575	353378	0	0.0168792	0.0145644	0.246481	0.969301	1	1
NCI_1461	inflammatory bowel disease	Clinical	Digestive	3047	350331	353378	0	0.0210544	0.0181934	0.247169	0.969301	1	1
ICDs_K52	Other non infective gastro enteritis and colitis	ICD	Digestive	13830	339548	353378	0	-0.0100167	0.00868795	0.248936	0.969301	1	1
ICDs_K41	Femoral hernia	ICD	Digestive	521	352857	353378	0	0.0505302	0.0438458	0.249134	0.969301	1	1
NCI_1385	allergy or anaphylactic reaction to food	Clinical	Respiratory	1553	351825	353378	0	-0.0293222	0.025464	0.249521	0.969301	1	1
Q_health_rating	Overall health rating	Clinical	Other	NA	NA	352120	1258	-0.00165343	0.00143621	0.249631	0.969301	1	1
NCI_1459	colitis not crohns or ulcerative colitis	Clinical	Digestive	924	352454	353378	0	0.0377404	0.0329392	0.251895	0.969301	1	1
NCI_1276	diabetic eye disease	Clinical	Sense_organs	680	352698	353378	0	0.0439146	0.0384078	0.252882	0.969301	1	1
ICDs_N12	Tubulo interstitial nephritis not specified as acute or chronic	ICD	Genitourinary	766	352612	353378	0	-0.041423	0.0362331	0.25294	0.969301	1	1
Q_ROH_freq	Alcohol intake frequency	Clinical	Lifestyle	NA	NA	353122	256	-0.00176093	0.00154346	0.253912	0.969301	1	1
ICDb_E15_E16	Other disorders of glucose regulation and pancreatic internal secretion (hypoglycemia)	ICD	Endocrine	809	352569	353378	0	0.0401378	0.0352084	0.254284	0.969301	1	1
Q_pe	Whether blood clot in the lung diagnosed by doctor	Clinical	Cardiovascular	2954	349979	352933	445	0.0210694	0.0184886	0.254457	0.969301	1	1
Q_income	Average household income before tax	Clinical	Other	NA	NA	304103	49275	0.00172797	0.00151686	0.254631	0.969301	1	1
E_trunk_fat_perc_Imped	Trunk fat percentage impedance	Clinical	Anthropometric	NA	NA	343623	9755	0.00175713	0.00155426	0.258258	0.969301	1	1
ICDs_F31	Bipolar affective disorder	ICD	Psychiatric	814	352564	353378	0	-0.0396187	0.0351444	0.25961	0.969301	1	1
OPCS_L84_L88	Varicose vein surgery	OPCS	Cardiovascular	9028	344350	353378	0	-0.0119835	0.0106837	0.262007	0.969301	1	1
ICDs_K11	Diseases of salivary glands	ICD	Digestive	888	352490	353378	0	0.0376479	0.0335896	0.262365	0.969301	1	1
NCI_1568	measles/morbillivirus	Clinical	Infectious	1198	352180	353378	0	-0.0324482	0.0289902	0.263019	0.969301	1	1
NCI_1556	menorrhagia unknown cause	Clinical	Genitourinary	952	187803	188755	0	0.0363604	0.0324944	0.263152	0.969301	1	1
ICDb_F30_F39	Mood affective disorders	ICD	Psychiatric	10803	342575	353378	0	-0.0109168	0.00977997	0.264318	0.969301	1	1
ICDs_M13	Other arthritis	ICD	Musculoskeletal	9967	343411	353378	0	-0.0113941	0.0102156	0.264696	0.969301	1	1
E_vision_logMAR	Mean performance on logMAR vision acuity test	Clinical	Sense_organs	NA	NA	75276	278102	-0.00402539	0.0036117	0.26505	0.969301	1	1
ICDb_H30_H36	Disorders of choroid and retina	ICD	Sense_organs	6407	346971	353378	0	0.014032	0.0126565	0.267569	0.969301	1	1
ICDs_M48	Other spondylopathies	ICD	Musculoskeletal	3517	349861	353378	0	-0.0188055	0.0169956	0.268514	0.969301	1	1
ICDcb_C76_C80	Malignant neoplasms of ill defined secondary and unspecified sites	ICD	Neoplasms	404	352974	353378	0	0.0547826	0.0498013	0.271321	0.969301	1	1
ICDs_O16	Unspecified maternal hypertension	ICD	Pregnancy	459	188296	188755	0	0.0516609	0.047032	0.272021	0.969301	1	1
ICDs_K85	Acute pancreatitis	ICD	Digestive	1685	351693	353378	0	0.0267909	0.0244298	0.272794	0.969301	1	1
Q_oophorectomy	Ever had oophorectomy	Clinical	Genitourinary	15468	170722	186190	2565	0.0092711	0.00845567	0.272888	0.969301	1	1
ICDb_R10_R19	Symptoms and signs involving the digestive system and abdomen	ICD	Digestive	48943	304435	353378	0	-0.00534649	0.00488899	0.274141	0.969301	1	1
OPCS_W57_W58	Other Reconstruction of joint	OPCS	Musculoskeletal	4040	349338	353378	0	0.0173264	0.0158511	0.274363	0.969301	1	1
E_brain_vol_MRI	brain volume normalized for head size	Clinical	Neurological	NA	NA	5579	347799	-0.00989286	0.00908016	0.275979	0.969301	1	1
NCI_1457	duodenal ulcer	Clinical	Digestive	1415	351963	353378	0	0.0289693	0.0266715	0.277411	0.969301	1	1
ICDb_N30_N39	Other diseases of urinary system	ICD	Genitourinary	25240	328138	353378	0	0.00712124	0.00656413	0.277978	0.969301	1	1
ICDb_K65_K67	Diseases of peritoneum	ICD	Digestive	3216	350162	353378	0	0.0190672	0.0177168	0.281829	0.969301	1	1
E_LVEF_MRI	Left ventricular ejection fraction MRI	Clinical	Cardiovascular	NA	NA	2509	350869	0.0201372	0.0187157	0.282054	0.969301	1	1
ICDs_N21	Calculus of lower urinary tract	ICD	Genitourinary	691	352687	353378	0	-0.0410055	0.0382168	0.283284	0.969301	1	1
ICDs_K900	Coeliac disease	ICD	Digestive	1566	351812	353378	0	-0.0273191	0.0254908	0.283843	0.969301	1	1
NCI_1367	breast cysts	Clinical	Endocrine	1342	187413	188755	0	0.0292717	0.0273793	0.285015	0.969301	1	1
NCI_1264	epilepsy	Clinical	Neurological	2963	350415	353378	0	0.0196608	0.0184453	0.28647	0.969301	1	1
ICDs_K60	Fissure and fistule	ICD	Digestive	2720	350658	353378	0	-0.0205315	0.0192717	0.286708	0.969301	1	1
NCI_1626_1634_1638_1640_1644_1651_1654	fracture	Clinical	Musculoskeletal	6513	346865	353378	0	-0.0133395	0.0125331	0.287175	0.969301	1	1
NCI_1220	diabetes	Clinical	Endocrine	16759	336619	353378	0	-0.00848399	0.00798572	0.288056	0.969301	1	1
ICDb_J95_J99	Other diseases of the respiratory system	ICD	Respiratory	4697	348681	353378	0	0.0156235	0.014729	0.288812	0.969301	1	1
ICDs_M502_M512	Prolapsed disk	ICD	Musculoskeletal	2467	350911	353378	0	-0.0214223	0.0202189	0.289362	0.969301	1	1
ICDcs_C53	Cervical cancer	ICD	Neoplasms	354	188401	188755	0	0.0561893	0.0531397	0.290335	0.969301	1	1
ICDs_L91	Hypertrophic disorders of skin	ICD	Dermatologic	943	352435	353378	0	0.0344591	0.0325932	0.290398	0.969301	1	1
ICDb_N25_N29	Other disorders of kidney and ureter	ICD	Genitourinary	2260	351118	353378	0	-0.0223483	0.0211589	0.290871	0.969301	1	1
ICDs_R22	Localised swelling mass and lump of skin and subcutaneous tissue	ICD	Dermatologic	1795	351583	353378	0	-0.0249416	0.0236929	0.292477	0.969301	1	1
Q_part_multiple_birth	Whether part of multiple birth	Clinical	Other	7520	340667	348187	5191	-0.0122654	0.0116655	0.293063	0.969301	1	1
E_SAT_MRI	SAT MRI	Clinical	Anthropometric	NA	NA	276	353102	-0.0686748	0.0653044	0.293948	0.969301	1	1
E_cardiac_output_MRI	Cardiac output MRI	Clinical	Cardiovascular	NA	NA	2512	350866	0.0137512	0.0131192	0.294658	0.969301	1	1
NCI_1674	varicella zoster virus	Clinical	Infectious	1657	351721	353378	0	-0.0257013	0.0246596	0.297299	0.972	1	1
Q_hearing_prob_back	Hearing difficulties with background noise	Clinical	Sense_organs	131230	215345	346575	6803	-0.00368498	0.00355324	0.2997	0.972	1	1
NCI_1412	bronchitis	Clinical	Respiratory	2593	350785	353378	0	0.0202831	0.0197144	0.303552	0.972	1	1
NCI_1267	spinal injury	Clinical	Neurological	563	352815	353378	0	0.0432569	0.0421845	0.305164	0.972	1	1
OPCS_A84	Neurophysiological operations	OPCS	Neurological	2053	351325	353378	0	-0.0226847	0.0221607	0.306003	0.972	1	1
ICDcb_C60_C63	Malignant neoplasms of male genital organs	ICD	Neoplasms	6755	157868	164623	0	-0.0128496	0.0125876	0.307345	0.972	1	1
ICDb_H90_H95	Other disorders of ear	ICD	Sense_organs	3881	349497	353378	0	-0.0164715	0.016173	0.30846	0.972	1	1
ICDb_K50_K52	Noninfective enteritis and colitis	ICD	Digestive	16427	336951	353378	0	-0.00813351	0.00800098	0.309361	0.972	1	1
OPCS_L49_L71	Procedures on peripheral artery	OPCS	Cardiovascular	3057	350321	353378	0	0.0184535	0.0182014	0.310654	0.972	1	1
ICDb_M70_M79	Other soft tissue disorders	ICD	Musculoskeletal	23773	329605	353378	0	-0.00680052	0.0067307	0.312316	0.972	1	1
ICDb_H53_H54	Visual disturbances and blindness	ICD	Sense_organs	3217	350161	353378	0	0.0178863	0.0177187	0.312755	0.972	1	1
NCI_1113	emphysema/chronic bronchitis	Clinical	Respiratory	7436	345942	353378	0	0.0117813	0.0117417	0.315683	0.972	1	1
ICDb_J60_J70	Lung diseases due to external agents	ICD	Respiratory	916	352462	353378	0	-0.033276	0.0332044	0.316268	0.972	1	1
OPCS_C54_C80_C88	Procedures on the retina including buckling	OPCS	Sense_organs	4737	348641	353378	0	0.0144949	0.0146633	0.3229	0.972	1	1
OPCS_K57_K58_K62	Procedures for arrythmia other than defib and pacemaker	OPCS	Cardiovascular	2137	351241	353378	0	0.0213807	0.021718	0.324886	0.972	1	1
NCI_1207_1210_1214_1404_1518_1679	other urological problem male	Clinical	Genitourinary	7107	157516	164623	0	-0.0121019	0.0122937	0.324917	0.972	1	1
ICDs_H33	Retinal detachments and breaks	ICD	Sense_organs	2836	350542	353378	0	0.0185712	0.0188814	0.325325	0.972	1	1
ICDs_M75	Shoulder lesions	ICD	Musculoskeletal	7906	345472	353378	0	-0.0111917	0.0113872	0.32569	0.972	1	1
OPCS_K59_K72	Implantation of cardioverter defibrillator	OPCS	Cardiovascular	585	352793	353378	0	0.0407315	0.0414452	0.325717	0.972	1	1
ICDs_K920	Haematemesis	ICD	Digestive	1679	351699	353378	0	-0.0240186	0.0244999	0.32691	0.972	1	1
OPCS_L90_L99	Vein thrombosis procedures	OPCS	Cardiovascular	1309	352069	353378	0	0.0270888	0.0277016	0.328135	0.972	1	1
ICDs_J33	Nasal polyp	ICD	Respiratory	2748	350630	353378	0	-0.0187566	0.0191896	0.328355	0.972	1	1
ICDs_O02	Other abnormal products of conception	ICD	Pregnancy	1025	187730	188755	0	0.0308823	0.0316504	0.329197	0.972	1	1
OPCS_L49_L54	Procedures on the iliac artery	OPCS	Cardiovascular	691	352687	353378	0	0.0372014	0.0381537	0.32954	0.972	1	1
ICDs_G51	Facial nerve disorders	ICD	Neurological	747	352631	353378	0	-0.0356143	0.0366907	0.331717	0.972	1	1
OPCS_T20_T27_T97_T98	Repair of hernia	OPCS	Musculoskeletal	18846	334532	353378	0	0.00740483	0.00764679	0.332866	0.972	1	1
ICDs_I71	Aortic aneurysm or dissection	ICD	Cardiovascular	1259	352119	353378	0	-0.0275022	0.0284011	0.33287	0.972	1	1
ICDb_M05_M14	Inflammatory polyarthropathies	ICD	Musculoskeletal	16382	336996	353378	0	-0.00777512	0.00804883	0.334048	0.972	1	1
ICDs_M255	Pain in joint	ICD	Musculoskeletal	6747	346631	353378	0	-0.0118393	0.0123039	0.335928	0.972	1	1
ICDs_R20	Disturbances of skin sensation	ICD	Neurological	2461	350917	353378	0	-0.0194367	0.0202412	0.336929	0.972	1	1
ICDs_M796	Pain in limb	ICD	Musculoskeletal	5388	347990	353378	0	-0.0131911	0.0137419	0.337098	0.972	1	1
ICDs_R51	Headache	ICD	Neurological	6550	346828	353378	0	-0.0118981	0.0124805	0.340421	0.972	1	1
E_intraocular_pressure	Mean intraocular pressure corneal compensated	Clinical	Sense_organs	NA	NA	72600	280778	0.00349475	0.00367771	0.341987	0.972	1	1
NCI_1454	blistering/desquamating skin disorder	Clinical	Dermatologic	621	352757	353378	0	-0.0379535	0.0402252	0.345411	0.972	1	1
ICDb_H60_H62	Diseases of external ear	ICD	Sense_organs	1246	352132	353378	0	0.0267714	0.0283845	0.345595	0.972	1	1
ICDs_H65_H66	Otitis media	ICD	Sense_organs	1498	351880	353378	0	-0.0244004	0.0259233	0.346575	0.972	1	1
ICDs_N95	Menopausal and other perimenopausal disorders bleeding	ICD	Genitourinary	8766	179989	188755	0	0.0102917	0.0109926	0.349149	0.972	1	1
ICDs_F32	Depression	ICD	Psychiatric	10009	343369	353378	0	-0.00948647	0.0101482	0.349897	0.972	1	1
OPCS_C12_C23	Procedure on eyelid	OPCS	Sense_organs	8106	345272	353378	0	-0.0104873	0.011261	0.351705	0.972	1	1
E_trunk_fat_MRI	Total trunk fat MRI	Clinical	Anthropometric	NA	NA	275	353103	0.0531825	0.0570054	0.351714	0.972	1	1
ICDs_H90	Conductive and sensorineural hearing loss	ICD	Sense_organs	831	352547	353378	0	-0.0323337	0.0347827	0.352583	0.972	1	1
Q_live_births_n	Total number of live births	Clinical	Pregnancy	NA	NA	188648	107	0.0018906	0.00205275	0.357047	0.972	1	1
ICDs_N13	Obstructive and reflux uropathy	ICD	Genitourinary	2298	351080	353378	0	-0.0193062	0.0209685	0.357196	0.972	1	1
OPCS_Q22_Q24	Excision of uterine adnexa	OPCS	Genitourinary	9998	178757	188755	0	0.00941545	0.010272	0.359347	0.972	1	1
Q_sleep_dur	Sleep duration in hours day	Clinical	Lifestyle	NA	NA	351442	1936	-0.00142151	0.00155482	0.360583	0.972	1	1
OPCS_H47_H57_exc	Procedures on anus	OPCS	Digestive	8991	344387	353378	0	-0.00977238	0.0106915	0.360702	0.972	1	1
NCI_1569	mumps/epidemic parotitis	Clinical	Infectious	770	352608	353378	0	-0.0329763	0.0361435	0.361573	0.972	1	1
ICDs_E04	Other non toxic goitre	ICD	Endocrine	1401	351977	353378	0	0.0244263	0.0267848	0.361798	0.972	1	1
OPCS_T52	Fasciectomy palmar plantar digits	OPCS	Musculoskeletal	2782	350596	353378	0	-0.0174508	0.0191407	0.36192	0.972	1	1
E_cardiac_index_MRI	Cardiac index MRI	Clinical	Cardiovascular	NA	NA	2511	350867	0.0121603	0.0135799	0.370628	0.972	1	1
NCI_1442	helicobacter pylori	Clinical	Digestive	943	352435	353378	0	0.0290879	0.0326108	0.372408	0.972	1	1
NCI_1445	clotting disorder/excessive bleeding	Clinical	Hematologic	676	352702	353378	0	0.0342401	0.0384883	0.373667	0.972	1	1
E_neutro	Neutrophil count	Clinical	Hematologic	NA	NA	339444	13934	0.00150428	0.0016921	0.374003	0.972	1	1
Q_chest_pain	Chest pain or discomfort walking normally	Clinical	Cardiovascular	9469	44901	54370	299008	-0.0101007	0.0113865	0.375036	0.972	1	1
Q_computer	Time spent using computer	Clinical	Lifestyle	NA	NA	350709	2669	0.0012364	0.00139429	0.375208	0.972	1	1
ICDs_G473	Sleep apnea	ICD	Neurological	3886	349492	353378	0	0.0142982	0.0161628	0.376352	0.972	1	1
ICDs_K74	Fibrosis and cirrhosis of liver	ICD	Digestive	765	352613	353378	0	0.0320307	0.0362102	0.376386	0.972	1	1
NCI_1154	irritable bowel syndrome	Clinical	Digestive	8404	344974	353378	0	-0.00975189	0.0110664	0.3782	0.972	1	1
OPCS_H51_H53	Procedures for heamorroids	OPCS	Digestive	2792	350586	353378	0	0.0167044	0.0190039	0.379402	0.972	1	1
NCI_1538	arthritis nos	Clinical	Musculoskeletal	2771	350607	353378	0	0.016776	0.0191117	0.380058	0.972	1	1
ICDs_E10	Insulin dependent diabetes mellitus	ICD	Endocrine	2440	350938	353378	0	-0.0178594	0.020352	0.3802	0.972	1	1
ICDb_L20_L30	Dermatitis and eczema	ICD	Dermatologic	2645	350733	353378	0	0.017063	0.0195189	0.382019	0.972	1	1
OPCS_W83_W86	Other therapeutic endoscopic operation of joint	OPCS	Musculoskeletal	10372	343006	353378	0	-0.00871416	0.00997466	0.38232	0.972	1	1
NCI_1279	eye trauma	Clinical	Sense_organs	514	352864	353378	0	0.0385257	0.0441732	0.383126	0.972	1	1
ICDs_I42	Cardiomyopathy	ICD	Cardiovascular	1090	352288	353378	0	0.0263991	0.0303644	0.384623	0.972	1	1
ICDs_N41	Inflammatory diseases of prostate prostatitis	ICD	Genitourinary	1373	163250	164623	0	-0.0236352	0.0271986	0.384855	0.972	1	1
OPCS_C80_C88	Procedures on the retina	OPCS	Sense_organs	4626	348752	353378	0	0.0128466	0.0148354	0.386521	0.972	1	1
ICDs_N18	Chronic renal failure	ICD	Genitourinary	3895	349483	353378	0	0.0139309	0.0161828	0.389323	0.972	1	1
E_metrate_Imped	Basal metabolic rate impedance	Clinical	Anthropometric	NA	NA	343754	9624	0.00106369	0.001247	0.39366	0.972	1	1
ICDs_K13	Other diseases of lip and oral mucosa	ICD	Digestive	2469	350909	353378	0	-0.0172308	0.0202218	0.394164	0.972	1	1
E_PDW	Platelet distribution width	Clinical	Hematologic	NA	NA	339977	13401	0.00140827	0.00166834	0.398606	0.972	1	1
ICDs_K05	Gingivitis and periodontal diseases	ICD	Digestive	684	352694	353378	0	0.0322744	0.0382533	0.398836	0.972	1	1
ICDb_R47_R49	Symptoms and signs involving speech and voice	ICD	Other	2133	351245	353378	0	-0.0183176	0.0217546	0.399782	0.972	1	1
NCI_1465	osteoarthritis	Clinical	Musculoskeletal	29808	323570	353378	0	-0.00517501	0.00614778	0.399917	0.972	1	1
OPCS_A24_A36	Procedures on cranial nerves	OPCS	Neurological	371	353007	353378	0	-0.0435346	0.0520368	0.402811	0.972	1	1
OPCS_W19_W30	Reduction of fracture or fixation	OPCS	Musculoskeletal	15493	337885	353378	0	0.00688204	0.00822628	0.402822	0.972	1	1
NCI_1154_1456_1461_1502_1503_1599_1603	bowel problem	Clinical	Digestive	23564	329814	353378	0	0.00564041	0.00675869	0.403976	0.972	1	1
ICDs_R11	Nausea and vomiting	ICD	Digestive	9969	343409	353378	0	-0.0084898	0.0101739	0.404015	0.972	1	1
ICDb_K55_K63	Other diseases of intestines	ICD	Digestive	55746	297632	353378	0	-0.00388255	0.00465484	0.40423	0.972	1	1
ICDs_M05_M06	Rheumatoid arthritis	ICD	Musculoskeletal	3821	349557	353378	0	0.0135482	0.0162984	0.405828	0.972	1	1
ICDs_K922	Gastro intestinal haemorrhage	ICD	Digestive	4568	348810	353378	0	-0.0123671	0.0149067	0.406745	0.972	1	1
ICDb_I70_I79	Diseases of arteries arterioles and capillaries	ICD	Cardiovascular	6585	346793	353378	0	0.0102911	0.0125073	0.410619	0.972	1	1
NCI_1552	uterine problem	Clinical	Genitourinary	10693	178062	188755	0	0.00819669	0.00996506	0.410768	0.972	1	1
ICDs_I713_I716	Abdominal aortic aneurysm	ICD	Cardiovascular	821	352557	353378	0	-0.0289293	0.0351826	0.410927	0.972	1	1
NCI_1541	carpal tunnel syndrome	Clinical	Musculoskeletal	587	352791	353378	0	-0.0339588	0.0413856	0.411905	0.972	1	1
NCI_1479	rheumatic fever	Clinical	Infectious	1042	352336	353378	0	0.0254354	0.0310584	0.412813	0.972	1	1
E_BMD_DXA	Total BMD DXA	Clinical	Musculoskeletal	NA	NA	2651	350727	-0.0177718	0.0218648	0.416403	0.972	1	1
ICDs_E83	Disorders of mineral metabolism	ICD	Endocrine	1815	351563	353378	0	0.0191327	0.0235657	0.416854	0.972	1	1
ICDb_R83_R89	Abnormal findings on examination of other body fluids substances and tissues without diagnosis	ICD	Other	1702	351676	353378	0	-0.0197472	0.0243319	0.417036	0.972	1	1
ICDb_K90_K93	Other diseases of the digestive system	ICD	Digestive	10850	342528	353378	0	-0.00790694	0.00976987	0.418332	0.972	1	1
NCI_1243	psychological/psychiatric problem	Clinical	Psychiatric	26704	326674	353378	0	-0.00514334	0.00638156	0.420261	0.972	1	1
ICDs_K35	Acute appendicitis	ICD	Digestive	2480	350898	353378	0	0.0162246	0.0201485	0.420677	0.972	1	1
NCI_1482	chronic fatigue syndrome	Clinical	Musculoskeletal	1596	351782	353378	0	0.0201811	0.0250835	0.421075	0.972	1	1
ICDs_H00	Hordeolum and chalazion	ICD	Sense_organs	1585	351793	353378	0	0.0201988	0.025175	0.422359	0.972	1	1
NCI_1137	other abdominal problem	Clinical	Digestive	4654	348724	353378	0	0.0118527	0.0147909	0.422928	0.972	1	1
E_MCV	Mean corpuscular volume femtoliters	Clinical	Hematologic	NA	NA	339981	13397	0.00134967	0.00169966	0.427147	0.972	1	1
ICDs_D50	Iron deficiency anaemia	ICD	Hematologic	6528	346850	353378	0	-0.00990331	0.0125091	0.428543	0.972	1	1
OPCS_C44_C51	Procedures on cornea	OPCS	Sense_organs	644	352734	353378	0	-0.0312406	0.0395123	0.429146	0.972	1	1
ICDs_O03	Spontaneous abortion	ICD	Pregnancy	1055	187700	188755	0	0.0245724	0.0311996	0.430938	0.972	1	1
ICDs_J02	Acute pharyngitis	ICD	Respiratory	741	352637	353378	0	-0.0289763	0.036815	0.431236	0.972	1	1
ICDb_M20_M36	Other joint disorders	ICD	Musculoskeletal	33442	319936	353378	0	-0.00452849	0.00575831	0.431618	0.972	1	1
ICDs_N31	Neuromuscular dysfunction of bladder not elsewhere classified	ICD	Genitourinary	1389	351989	353378	0	0.0211288	0.0268862	0.431949	0.972	1	1
E_FEVS_best	Forced expiratory volume in 1 sec Best measure	Clinical	Respiratory	NA	NA	267307	86071	0.00109893	0.0014018	0.433074	0.972	1	1
NCI_1503	anal problem	Clinical	Digestive	1146	352232	353378	0	0.0230578	0.0296201	0.436303	0.972	1	1
ICDs_R06	Abnormalities of breathing	ICD	Respiratory	7940	345438	353378	0	0.00881896	0.0113643	0.437736	0.972	1	1
OPCS_K40_K51_K75	Coronary artery bypass graft surgery or angioplasty or percutaneous coronary intervention	OPCS	Cardiovascular	11006	342372	353378	0	0.00765343	0.00986572	0.437891	0.972	1	1
ICDb_G35_G37	Demyelinating diseases of the central nervous system	ICD	Neurological	1331	352047	353378	0	0.0213014	0.0274664	0.438018	0.972	1	1
E_heel_BMD_T	Mean heel bone mineral density score st devs	Clinical	Musculoskeletal	NA	NA	204192	149186	0.00170589	0.00220308	0.438742	0.972	1	1
ICDs_O47	False labour	ICD	Pregnancy	810	187945	188755	0	-0.0276628	0.0357317	0.438824	0.972	1	1
NCI_1112	chronic obstructive airways disease	Clinical	Respiratory	1233	352145	353378	0	-0.0221501	0.028612	0.43884	0.972	1	1
ICDb_D70_D77	Other diseases of blood and blood forming organs	ICD	Hematologic	3959	349419	353378	0	-0.0123871	0.0160046	0.438948	0.972	1	1
ICDs_K02	Dental caries	ICD	Digestive	2617	350761	353378	0	0.0151829	0.0196204	0.43903	0.972	1	1
NCI_1093	pulmonary embolism	Clinical	Cardiovascular	2968	350410	353378	0	0.0142454	0.018448	0.440002	0.972	1	1
NCI_1440	tuberculosis	Clinical	Infectious	1686	351692	353378	0	-0.0188699	0.0244891	0.440978	0.972	1	1
OPCS_W24_W26	Closed reduction of fracture	OPCS	Musculoskeletal	4245	349133	353378	0	0.0118755	0.0154494	0.442086	0.972	1	1
ICDcb_D10_D36	Benign neoplasms	ICD	Neoplasms	723	352655	353378	0	0.0285598	0.0372273	0.442979	0.972	1	1
ICDs_B07	Viral warts	ICD	Infectious	621	352757	353378	0	0.0307965	0.0401461	0.443016	0.972	1	1
NCI_1551	ovarian problem	Clinical	Genitourinary	3348	185407	188755	0	-0.0133354	0.0174424	0.444548	0.972	1	1
ICDs_H25	Senile cataract	ICD	Sense_organs	7071	346307	353378	0	-0.00926813	0.0121333	0.44495	0.972	1	1
NCI_1453	psoriasis	Clinical	Dermatologic	4062	349316	353378	0	0.0120677	0.0158552	0.446583	0.972	1	1
ICDs_F33	Recurrent depressive disorder	ICD	Psychiatric	607	352771	353378	0	-0.030874	0.0406776	0.447857	0.972	1	1
ICDcb_C50_C50	Malignant neoplasm of breast	ICD	Neoplasms	9399	179356	188755	0	-0.00798099	0.0106083	0.45185	0.972	1	1
ICDs_R194	Change in bowel habit	ICD	Digestive	9595	343783	353378	0	-0.00771567	0.0103688	0.456802	0.972	1	1
ICDb_E50_E64	Other nutritional deficiencies	ICD	Endocrine	1150	352228	353378	0	0.0218873	0.0295424	0.458767	0.972	1	1
E_waist	Waist circumference	Clinical	Anthropometric	NA	NA	352777	601	-0.00122889	0.00166221	0.459719	0.972	1	1
ICDs_I48	Atrial fibrillation and flutter	ICD	Cardiovascular	12860	340518	353378	0	-0.00674686	0.00913678	0.460254	0.972	1	1
ICDb_H49_H52	Disorders of ocular muscles binocular movement accommodation and refraction	ICD	Sense_organs	2503	350875	353378	0	0.0147685	0.020074	0.461913	0.972	1	1
NCI_1309	osteoporosis	Clinical	Musculoskeletal	5539	347839	353378	0	-0.0100726	0.0136951	0.462041	0.972	1	1
ICDs_I421_I422	Hypertrophic cardiomyopathy	ICD	Cardiovascular	195	353183	353378	0	0.0525763	0.0716564	0.463114	0.972	1	1
ICDs_K29	Gastritis	ICD	Digestive	24660	328718	353378	0	-0.00485321	0.00663286	0.464356	0.972	1	1
E_fat_mass_DXA	Total fat mass DXA	Clinical	Anthropometric	NA	NA	2637	350741	0.0138231	0.0189115	0.464884	0.972	1	1
ICDs_A08	Viral and other specified intestinal infections	ICD	Infectious	738	352640	353378	0	0.0268064	0.0368524	0.466982	0.972	1	1
Q_current_smoker	Whether currently a smoker	Clinical	Lifestyle	35658	317547	353205	173	-0.00408105	0.00561662	0.467469	0.972	1	1
OPCS_S05_S11	Removal of skin lesion	OPCS	Dermatologic	31679	321699	353378	0	-0.00426739	0.00590233	0.469679	0.972	1	1
Q_coffee_intake	Coffee intake in cups day	Clinical	Lifestyle	NA	NA	352723	655	-0.00110481	0.00152952	0.470096	0.972	1	1
Q_fish_oily	Oily fish intake	Clinical	Lifestyle	NA	NA	351778	1600	0.00107167	0.00148446	0.470342	0.972	1	1
ICDb_M50_M54	Other dorsopathies	ICD	Musculoskeletal	17139	336239	353378	0	-0.00565371	0.00783538	0.470564	0.972	1	1
ICDs_N87	Dysplasia of cervix uteri	ICD	Neoplasms	1275	187480	188755	0	-0.020209	0.0281387	0.472637	0.972	1	1
ICDcs_C18	Colon cancer	ICD	Neoplasms	2434	350944	353378	0	0.0145473	0.0203909	0.475585	0.972	1	1
NCI_1464	rheumatoid arthritis	Clinical	Musculoskeletal	3949	349429	353378	0	0.0113988	0.0160293	0.477007	0.972	1	1
NCI_1446	anaemia	Clinical	Hematologic	3510	349868	353378	0	-0.0120684	0.016986	0.477399	0.972	1	1
ICDs_R876	Abnormal cytological findings female	ICD	Genitourinary	1118	187637	188755	0	-0.0213112	0.0300247	0.477835	0.972	1	1
NCI_1207	prostate problem not cancer	Clinical	Genitourinary	6221	158402	164623	0	-0.00927513	0.0131328	0.480027	0.972	1	1
NCI_1510	dyspepsia indigestion	Clinical	Digestive	450	352928	353378	0	-0.0332934	0.0472594	0.481133	0.972	1	1
ICDs_N132	Hydronephrosis with renal and ureteral calculous obstruction	ICD	Genitourinary	552	352826	353378	0	-0.0299613	0.0426782	0.482661	0.972	1	1
OPCS_H04_H46_exc	Colorectal procedures other than endoscopy	OPCS	Digestive	22640	330738	353378	0	-0.00485279	0.00691943	0.483098	0.972	1	1
ICDcs_C54	Malignant neoplasm of corpus uteri	ICD	Neoplasms	1174	187581	188755	0	0.0205362	0.0293226	0.483705	0.972	1	1
Q_water_intake	Water intake in glasses day	Clinical	Lifestyle	NA	NA	350956	2422	0.00109344	0.00156196	0.4839	0.972	1	1
Q_education	Education University or College	Clinical	Other	110412	239640	350052	3326	-0.00256395	0.00366675	0.4844	0.972	1	1
OPCS_C59_C69	Procedures on iris anterior chamber	OPCS	Sense_organs	2057	351321	353378	0	0.0154443	0.0221547	0.485732	0.972	1	1
OPCS_V29_V36	Excision of intervertebral disc	OPCS	Musculoskeletal	2624	350754	353378	0	-0.0136428	0.0196067	0.48654	0.972	1	1
OPCS_M61_M71	Procedures on the prostate	OPCS	Genitourinary	5751	158872	164623	0	-0.00942569	0.0136133	0.488692	0.972	1	1
E_retic	Reticulocyte count	Clinical	Hematologic	NA	NA	334581	18797	0.00116803	0.00169181	0.489941	0.972	1	1
Q_sob_walking	Whether ever experienced shortness of breath while walking	Clinical	Cardiovascular	12121	102618	114739	238639	0.00663372	0.00965916	0.492221	0.972	1	1
NCI_1439_1568_1570_1674_1575_1567_1569	viral infection	Clinical	Infectious	2765	350613	353378	0	-0.0131243	0.0191127	0.492284	0.972	1	1
ICDs_G35	Multiple sclerosis	ICD	Neurological	1153	352225	353378	0	0.0201819	0.029505	0.493966	0.972	1	1
ICDs_K61	Abcess anal rectal	ICD	Digestive	1150	352228	353378	0	0.0202011	0.0295508	0.494224	0.972	1	1
OPCS_A01_A22	Procedures on the brain	OPCS	Neurological	1306	352072	353378	0	0.0189406	0.0277251	0.494506	0.972	1	1
NCI_1434	other neurological problem	Clinical	Neurological	5070	348308	353378	0	0.00966286	0.0141473	0.494595	0.972	1	1
ICDs_L82	Seborrhoeic keratosis	ICD	Dermatologic	2642	350736	353378	0	-0.0133016	0.0195672	0.496636	0.972	1	1
ICDs_Q61	Cystic kidney disease	ICD	Genitourinary	367	353011	353378	0	0.0354552	0.0522392	0.497322	0.972	1	1
ICD10cb_C00_C14	Malignant neoplasms of lip oral cavity and pharynx	ICD	Neoplasms	759	352619	353378	0	-0.0246706	0.0363925	0.497833	0.972	1	1
NCI_1553	cervical problem	Clinical	Genitourinary	930	187825	188755	0	0.0222041	0.0328568	0.499178	0.972	1	1
OPCS_K25	Repair of mitral valve	OPCS	Cardiovascular	494	352884	353378	0	-0.0304456	0.045158	0.500183	0.972	1	1
NCI_1214	testicular problems not cancer	Clinical	Genitourinary	499	164124	164623	0	-0.0302574	0.044917	0.500547	0.972	1	1
OPCS_E62_E63	Procedures on mediastinum	OPCS	Respiratory	556	352822	353378	0	0.0283868	0.0424814	0.503996	0.972	1	1
ICDcs_C44	Other malignant neoplasms of skin	ICD	Neoplasms	14090	339288	353378	0	-0.00577461	0.00867102	0.505432	0.972	1	1
OPCS_E46_E52	Procedures on bronchus endoscopy	OPCS	Respiratory	4855	348523	353378	0	-0.00964833	0.0144904	0.505512	0.972	1	1
ICDs_I83	Varicose veins lower extremities	ICD	Cardiovascular	9296	344082	353378	0	-0.00700242	0.0105292	0.506018	0.972	1	1
NCI_1441_1443_1576_1577_1675_1676	tropical/travel related infections	Clinical	Infectious	447	352931	353378	0	-0.0314818	0.0474162	0.506726	0.972	1	1
ICDs_A41	Other septicaemia	ICD	Infectious	3432	349946	353378	0	-0.0114043	0.0171927	0.507127	0.972	1	1
ICDb_H80_H83	Diseases of inner ear	ICD	Sense_organs	1748	351630	353378	0	0.0158368	0.0239871	0.509113	0.972	1	1
ICDb_D60_D64	Aplastic and other anemias	ICD	Hematologic	10632	342746	353378	0	-0.00649723	0.00987084	0.510394	0.972	1	1
NCI_1135	stomach disorder	Clinical	Digestive	3834	349544	353378	0	-0.0106807	0.0162604	0.511275	0.972	1	1
ICDb_N17_N19	Renal failure	ICD	Genitourinary	7455	345923	353378	0	0.00772709	0.0117827	0.511954	0.972	1	1
NCI_1275	retinal problem	Clinical	Sense_organs	2186	351192	353378	0	-0.0140836	0.0214981	0.512398	0.972	1	1
ICDb_M40_M43	Deforming dorsopathies	ICD	Musculoskeletal	2401	350977	353378	0	0.0133389	0.0205033	0.515322	0.972	1	1
E_fluid_intel	Score on fluid intelligence test correct answers	Clinical	Neurological	NA	NA	89555	263823	0.00200416	0.00308603	0.516063	0.972	1	1
ICDs_L90	Atrophic disorders of skin	ICD	Dermatologic	2383	350995	353378	0	-0.0133473	0.0205763	0.516549	0.972	1	1
E_tunk_fat_perc_DXA	Trunk tissue fat percentage DXA	Clinical	Anthropometric	NA	NA	2623	350755	0.0118989	0.0183734	0.517291	0.972	1	1
MI_Outcomes	Myocardial infarction outcomes	Clinical	Cardiovascular	14343	339035	353378	0	-0.00560482	0.00866689	0.51783	0.972	1	1
NCI_1445_1451	haematology	Clinical	Hematologic	4825	348553	353378	0	-0.00938079	0.0145132	0.518046	0.972	1	1
NCI_1142	gastric/stomach ulcers	Clinical	Digestive	2466	350912	353378	0	-0.0130578	0.0202378	0.518786	0.972	1	1
NCI_1077	heart arrhythmia	Clinical	Cardiovascular	5518	347860	353378	0	-0.00878653	0.0136249	0.519001	0.972	1	1
ICDb_J00_J06	Acute upper respiratory infections	ICD	Respiratory	2528	350850	353378	0	-0.0127914	0.019968	0.521786	0.972	1	1
E_trunk_fat_mass_DXA	Trunk fat mass DXA	Clinical	Anthropometric	NA	NA	2661	350717	-0.0124778	0.0195194	0.522715	0.972	1	1
ICDb_R20_R23	Symptoms and signs involving the skin and subcutaneous tissue	ICD	Dermatologic	6145	347233	353378	0	-0.00822804	0.0128764	0.522823	0.972	1	1
ICDs_I30_I32	Pericarditis	ICD	Cardiovascular	1133	352245	353378	0	-0.0190195	0.0298131	0.523502	0.972	1	1
OPCS_A52	Therapeutic epidural injection	OPCS	Neurological	4428	348950	353378	0	-0.00963202	0.0151391	0.524623	0.972	1	1
ICDcb_C69_C72	Malignant neoplasms of eye brain and other parts of CNS	ICD	Neoplasms	520	352858	353378	0	0.02788	0.043892	0.525301	0.972	1	1
OPCS_H04_H46	Colorectal procedures	OPCS	Digestive	73968	279410	353378	0	-0.00263012	0.00416692	0.527916	0.972	1	1
NCI_1240	neurological injury trauma	Clinical	Neurological	1968	351410	353378	0	-0.0142497	0.0226331	0.528958	0.972	1	1
ICDs_M23	Internal derangement of knee	ICD	Musculoskeletal	13037	340341	353378	0	-0.00562145	0.00893785	0.529383	0.972	1	1
OPCS_T76_T83	Procedures on muscles	OPCS	Musculoskeletal	1196	352182	353378	0	0.0181363	0.0289642	0.531209	0.972	1	1
ICDs_K14	Diseases of tongue	ICD	Digestive	1046	352332	353378	0	-0.019404	0.0309978	0.531329	0.972	1	1
OPCS_V22_V27_V67_V68	Decompression operations on spine	OPCS	Musculoskeletal	3128	350250	353378	0	-0.0112477	0.0179859	0.531732	0.972	1	1
NCI_1294	back problem	Clinical	Musculoskeletal	21095	332283	353378	0	0.0044361	0.00710351	0.532303	0.972	1	1
ICDs_N83	Noninflammatory disorders of ovary Fallopian tube and broad ligament cysts	ICD	Genitourinary	4269	184486	188755	0	-0.00965244	0.0155027	0.533527	0.972	1	1
ICDb_D50_D53	Nutritional anemias	ICD	Hematologic	7310	346068	353378	0	-0.00733186	0.0118359	0.535615	0.972	1	1
ICDs_M66	Spontaneous rupture of synovium and tendon	ICD	Musculoskeletal	448	352930	353378	0	0.0292117	0.0472932	0.536791	0.972	1	1
ICDs_N75	Diseases of Bartholin's gland	ICD	Genitourinary	591	188164	188755	0	-0.0253903	0.0412136	0.537851	0.972	1	1
ICDs_N20	Calculus of kidney and ureter	ICD	Genitourinary	4146	349232	353378	0	-0.00964646	0.0156606	0.537916	0.972	1	1
NCI_1413_1414_1415	ent disorder not cancer	Clinical	Respiratory	12933	340445	353378	0	0.00550858	0.00896858	0.539078	0.972	1	1
NCI_1559	miscarriage	Clinical	Pregnancy	706	188049	188755	0	-0.0230923	0.0377354	0.540569	0.972	1	1
E_MAP	Mean arterial pressure	Clinical	Cardiovascular	NA	NA	322280	31098	-0.00106844	0.00174692	0.540794	0.972	1	1
NCI_1386	allergy or anaphylactic reaction to drug	Clinical	Respiratory	3159	350219	353378	0	0.0109263	0.0178778	0.54109	0.972	1	1
ICDs_R00	Abnormalities of heart beat	ICD	Cardiovascular	7317	346061	353378	0	-0.00720035	0.0118363	0.542971	0.972	1	1
NCI_1068	venous thromboembolic disease	Clinical	Cardiovascular	9145	344233	353378	0	0.00645787	0.0106184	0.543071	0.972	1	1
ICDs_I711_I712_I713_I714_I715_I716_I718	Aortic aneurysm	ICD	Cardiovascular	1023	352355	353378	0	-0.0191342	0.0314995	0.543556	0.972	1	1
Q_fresh_fruit	Fresh fruit intake	Clinical	Lifestyle	NA	NA	352169	1209	0.000949207	0.00156374	0.543845	0.972	1	1
ICDb_Q60_Q64	Congenital malformations of the urinary system	ICD	Genitourinary	736	352642	353378	0	0.0223871	0.0369086	0.544147	0.972	1	1
ICDb_L50_L54	Urticaria and erythema	ICD	Dermatologic	862	352516	353378	0	-0.0206631	0.034141	0.545028	0.972	1	1
E_hipp_vol_MRI	Volume of hippocampus mean	Clinical	Neurological	NA	NA	5441	347937	-0.00773382	0.0127806	0.545124	0.972	1	1
OPCS_E85	Ventilation support	OPCS	Respiratory	2781	350597	353378	0	0.0114871	0.0190772	0.547082	0.972	1	1
ICDb_N80_N98	Noninflammatory disorders of female genital tract	ICD	Genitourinary	40609	148146	188755	0	0.00335249	0.00560562	0.549801	0.972	1	1
ICDs_K55	Vascular disorders of intestine	ICD	Digestive	932	352446	353378	0	0.0195278	0.032835	0.552028	0.972	1	1
OPCS_Q01_Q02_Q05	Procedures on cervix	OPCS	Genitourinary	4817	183938	188755	0	0.00866797	0.0145953	0.552587	0.972	1	1
OPCS_Q17	Therapeutic endoscopic operations on uterus	OPCS	Genitourinary	6260	182495	188755	0	-0.00762093	0.0128554	0.553301	0.972	1	1
OPCS_C39_C43	Procedures on conjunctiva	OPCS	Sense_organs	1069	352309	353378	0	-0.0181392	0.0306858	0.554435	0.972	1	1
NCI_1143	gastritis/gastric erosions	Clinical	Digestive	538	352840	353378	0	-0.0254062	0.0431989	0.55645	0.972	1	1
Q_allergy	Whether allergies diagnosed by a doctor hayfever allergic rhinitis eczema	Clinical	Respiratory	81232	270430	351662	1716	0.00235684	0.00402886	0.558555	0.972	1	1
ICDs_M674	Ganglion	ICD	Musculoskeletal	2448	350930	353378	0	0.0118637	0.020285	0.558647	0.972	1	1
ICDb_K40_K46	Hernia	ICD	Digestive	40458	312920	353378	0	-0.00312828	0.00536097	0.559538	0.972	1	1
NCI_1138	gastro-oesophageal/gastric reflux	Clinical	Digestive	15195	338183	353378	0	-0.00482522	0.00830957	0.561455	0.972	1	1
ICDs_R42	Dizziness and giddiness	ICD	Neurological	3917	349461	353378	0	-0.00930223	0.0160872	0.563104	0.972	1	1
NCI_1458	diverticular disease/diverticulitis	Clinical	Digestive	4005	349373	353378	0	0.00919221	0.015938	0.56411	0.972	1	1
NCI_1094	deep venous thrombosis	Clinical	Cardiovascular	7109	346269	353378	0	0.00692097	0.0120055	0.564289	0.972	1	1
NCI_1196	urinary tract infection/kidney infection	Clinical	Genitourinary	1983	351395	353378	0	-0.0129913	0.022543	0.564418	0.972	1	1
ICDb_B25_B34	Other viral diseases	ICD	Infectious	1674	351704	353378	0	-0.014015	0.0245124	0.567491	0.972	1	1
Q_op_n	Number of operations self reported	Clinical	Other	NA	NA	353336	42	-0.000857159	0.00150089	0.567932	0.972	1	1
ICDs_O20	Haemorrhage in early pregnancy	ICD	Pregnancy	712	188043	188755	0	0.0216072	0.0379118	0.568722	0.972	1	1
ICDb_Q38_Q45	Other congenital malformations of the digestive system	ICD	Digestive	605	352773	353378	0	0.0231998	0.0407087	0.568747	0.972	1	1
ICDs_R32	Unspecified urinary incontinence	ICD	Genitourinary	2000	351378	353378	0	0.0127884	0.0224404	0.568757	0.972	1	1
ICDb_H40_H42	Glaucoma	ICD	Sense_organs	3842	349536	353378	0	-0.00926807	0.0162908	0.569415	0.972	1	1
ICDb_H25_H28	Disorders of lens	ICD	Sense_organs	17306	336072	353378	0	0.00451758	0.0079435	0.56955	0.972	1	1
E_PP	Pulse pressure	Clinical	Cardiovascular	NA	NA	322280	31098	-0.000920255	0.00162029	0.570065	0.972	1	1
ICDb_M60_M63	Disorders of muscles	ICD	Musculoskeletal	978	352400	353378	0	0.0181516	0.0320283	0.570894	0.972	1	1
ICDs_O04	Medical abortion	ICD	Pregnancy	874	187881	188755	0	0.0193758	0.034201	0.571035	0.972	1	1
OPCS_E29_E38	Procedures on larynx	OPCS	Respiratory	3791	349587	353378	0	0.00922414	0.0163426	0.572466	0.972	1	1
E_VAT_MRI	VAT MRI	Clinical	Anthropometric	NA	NA	275	353103	0.0372031	0.06604	0.573685	0.972	1	1
OPCS_C79	Procedures on vitreous body	OPCS	Sense_organs	3638	349740	353378	0	0.00937709	0.0167093	0.574669	0.972	1	1
ICDs_M51	Other intervertebral disk disorders	ICD	Musculoskeletal	6315	347063	353378	0	-0.0070625	0.0127048	0.578284	0.972	1	1
NCI_1201	bladder problem not cancer	Clinical	Genitourinary	3318	350060	353378	0	0.00967536	0.0174716	0.579732	0.972	1	1
ICDs_M10	Gout	ICD	Musculoskeletal	2785	350593	353378	0	-0.0105955	0.0191348	0.579764	0.972	1	1
NCI_1244_1249_1251_1254_1258_1264_1265_1433_1434_	neurology	Clinical	Neurological	24321	329057	353378	0	-0.00367953	0.00665799	0.580504	0.972	1	1
NCI_1405	other renal kidney problem	Clinical	Genitourinary	1907	351471	353378	0	-0.012598	0.0229799	0.583543	0.972	1	1
OPCS_F01_F63	Procedures on mouth	OPCS	Digestive	16646	336732	353378	0	0.00435152	0.00794101	0.583705	0.972	1	1
ICDs_K921	Melaena	ICD	Digestive	2261	351117	353378	0	0.0115664	0.0211237	0.583996	0.972	1	1
ICDb_D80_D89	Certain disorders involving the immune mechanism	ICD	Hematologic	910	352468	353378	0	-0.0181599	0.0332378	0.584815	0.972	1	1
ICDs_O68	Labour and delivery complicated by foetal stress distress	ICD	Pregnancy	2591	186164	188755	0	-0.0111975	0.0205945	0.586639	0.972	1	1
ICDs_I74	Arterial embolism and thrombosis	ICD	Cardiovascular	808	352570	353378	0	0.0191802	0.035278	0.586657	0.972	1	1
ICDs_L02	Cutaneous abscess furuncle and carbuncle	ICD	Dermatologic	1974	351404	353378	0	0.0122383	0.0225738	0.587718	0.972	1	1
ICDcb_C43_C44	Melanoma and other malignant neoplasms of skin	ICD	Neoplasms	16156	337222	353378	0	-0.00439792	0.00811676	0.587934	0.972	1	1
NCI_1456	malabsorption/coeliac disease	Clinical	Digestive	1498	351880	353378	0	-0.0141248	0.0260697	0.58795	0.972	1	1
NCI_1497	pneumothorax	Clinical	Respiratory	992	352386	353378	0	0.0171689	0.0318143	0.589432	0.972	1	1
NCI_1297	muscle/soft tissue problem	Clinical	Musculoskeletal	7422	345956	353378	0	0.00629957	0.0117338	0.591355	0.972	1	1
ICDs_N85	Other noninflammatory disorders of uterus except cervix	ICD	Genitourinary	4417	184338	188755	0	-0.008145	0.0152249	0.592664	0.972	1	1
ICDs_R33	Retention of urine	ICD	Genitourinary	5816	347562	353378	0	-0.00713245	0.013334	0.592714	0.972	1	1
Q_hearing_prob	Hearing difficulties	Clinical	Sense_organs	89327	250164	339491	13887	-0.0021141	0.00397017	0.594382	0.972	1	1
NCI_1066	heart cardiac problem	Clinical	Cardiovascular	24580	328798	353378	0	-0.00358646	0.00674991	0.595187	0.972	1	1
OPCS_N11	Procedures on hydrocele	OPCS	Genitourinary	991	163632	164623	0	0.0169166	0.0318989	0.59589	0.972	1	1
NCI_1534	back pain	Clinical	Musculoskeletal	1893	351485	353378	0	-0.01218	0.0230646	0.597441	0.972	1	1
E_FEVS	Forced expiratory volume in 1 sec	Clinical	Respiratory	NA	NA	322102	31276	0.000680822	0.0012912	0.598001	0.972	1	1
NCI_1313	ankylosing spondylitis	Clinical	Musculoskeletal	1004	352374	353378	0	0.0165987	0.0316252	0.599682	0.972	1	1
ICDb_M45_M49	Spondylopathies	ICD	Musculoskeletal	10162	343216	353378	0	-0.00525123	0.0101005	0.603135	0.972	1	1
ICDs_M545	Low back pain	ICD	Musculoskeletal	6798	346580	353378	0	0.00636197	0.012249	0.603493	0.972	1	1
ICDb_A00_A09	Intestinal infectious diseases	ICD	Infectious	7596	345782	353378	0	0.00602469	0.0116116	0.603864	0.972	1	1
OPCS_W82	Therapeutic endoscopic operations on semilunar cartilage	OPCS	Musculoskeletal	11728	341650	353378	0	-0.00485783	0.00940549	0.605513	0.972	1	1
ICDs_K80	Cholelithiasis	ICD	Digestive	12338	341040	353378	0	0.00474443	0.00919545	0.605886	0.972	1	1
ICDs_K80_K563	Gallstone	ICD	Digestive	12354	341024	353378	0	0.00471772	0.00918979	0.607696	0.972	1	1
E_RDW	Red blood cell erythrocyte distribution width	Clinical	Hematologic	NA	NA	339649	13729	-0.00087319	0.0017038	0.608304	0.972	1	1
ICDs_K58	Irritable bowel syndrome	ICD	Digestive	4651	348727	353378	0	-0.00757418	0.0147803	0.608334	0.972	1	1
ICDs_I84	Haemorrhoids	ICD	Cardiovascular	20166	333212	353378	0	0.00372004	0.00726056	0.608397	0.972	1	1
ICDs_I21	Acute myocardial infarction	ICD	Cardiovascular	7335	346043	353378	0	-0.00605324	0.0119169	0.611487	0.972	1	1
ICDb_K00_K14	Diseases of oral cavity salivary glands and jaws	ICD	Digestive	13319	340059	353378	0	0.00447806	0.00883552	0.612278	0.972	1	1
E_Plt_vol	Mean platelet volume	Clinical	Hematologic	NA	NA	339583	13795	0.000860583	0.00170956	0.614687	0.972	1	1
ICDb_J90_J94	Other diseases of pleura	ICD	Respiratory	5748	347630	353378	0	-0.00667576	0.0133565	0.617205	0.972	1	1
NCI_1372	vasculitis	Clinical	Cardiovascular	1016	352362	353378	0	-0.0156648	0.0314975	0.618954	0.972	1	1
ICDs_R391	Other difficulties with micturition	ICD	Genitourinary	1623	351755	353378	0	0.0123405	0.0249191	0.620443	0.972	1	1
ICDs_M431	Spondylolisthesis	ICD	Musculoskeletal	1118	352260	353378	0	0.0148442	0.0299837	0.620548	0.972	1	1
ICDb_O20_O29	Other maternal disorders predominantly related to pregnancy	ICD	Pregnancy	2370	186385	188755	0	-0.010593	0.021407	0.620715	0.972	1	1
NCI_1626_1630	fracture head/neck	Clinical	Musculoskeletal	977	352401	353378	0	0.015824	0.0320645	0.621657	0.972	1	1
ICDb_R50_R69	General symptoms and signs	ICD	Other	39209	314169	353378	0	0.00264746	0.00536836	0.6219	0.972	1	1
NCI_1348	gynaecological disorder not cancer	Clinical	Genitourinary	16060	172695	188755	0	0.00404289	0.00825557	0.624334	0.972	1	1
NCI_1545	neck problem injury	Clinical	Musculoskeletal	2817	350561	353378	0	0.00926502	0.018933	0.624588	0.972	1	1
ICDs_N63	Unspecified lump in breast	ICD	Neoplasms	1283	187472	188755	0	-0.013643	0.0280142	0.626256	0.972	1	1
ICDs_K51	Ulcerative colitis	ICD	Digestive	2740	350638	353378	0	0.00926682	0.0191861	0.629097	0.972	1	1
ICDb_R90_R94	Abnormal findings on diagnostic imaging and in function studies without diagnosis	ICD	Other	8391	344987	353378	0	-0.00530796	0.011076	0.631775	0.972	1	1
NCI_1477	psoriatic arthropathy	Clinical	Musculoskeletal	682	352696	353378	0	0.0183392	0.0383406	0.63242	0.972	1	1
ICDb_E20_E35	Disorders of other endocrine glands	ICD	Endocrine	2163	351215	353378	0	0.010259	0.021571	0.634366	0.972	1	1
ICDs_M720	Palmar fascial fibromatosis Dupuytren	ICD	Musculoskeletal	3014	350364	353378	0	-0.00873703	0.0183991	0.634886	0.972	1	1
E_VAT_mass_DXA	VAT mass DXA	Clinical	Anthropometric	NA	NA	2675	350703	0.0105551	0.0223141	0.636234	0.972	1	1
ICDs_O42	Premature rupture of membranes	ICD	Pregnancy	839	187916	188755	0	-0.0166107	0.0351278	0.636309	0.972	1	1
OPCS_M01_M08	Procedures on the kidney	OPCS	Genitourinary	1641	351737	353378	0	-0.0117051	0.0247768	0.636626	0.972	1	1
NCI_1287	anxiety panic attacks	Clinical	Psychiatric	4896	348482	353378	0	0.0067508	0.0143953	0.639099	0.972	1	1
ICDs_I20	Angina	ICD	Cardiovascular	15825	337553	353378	0	0.00386031	0.00826659	0.640516	0.972	1	1
Q_walked_days	Number of days week walked 10 minutes	Clinical	Lifestyle	NA	NA	347421	5957	0.000667972	0.00143967	0.642665	0.972	1	1
Q_Fat	Fat yesterday	Clinical	Lifestyle	NA	NA	50749	302629	0.00205768	0.00443992	0.643044	0.972	1	1
OPCS_T85_T92	Procedures on lymph nodes	OPCS	Musculoskeletal	12722	340656	353378	0	-0.00421217	0.00909659	0.643329	0.972	1	1
NCI_1308	osteomyelitis	Clinical	Musculoskeletal	554	352824	353378	0	0.0196049	0.0425342	0.644856	0.972	1	1
ICDs_K635	Colon polyp	ICD	Digestive	9656	343722	353378	0	-0.00477587	0.0103669	0.645025	0.972	1	1
ICDb_K80_K87	Disorders of gallbladder biliary tract and pancreas	ICD	Digestive	15544	337834	353378	0	0.00377841	0.00823117	0.646207	0.972	1	1
ICDcb_C45_C49	Malignant neoplasms of mesothelial and soft tissue	ICD	Neoplasms	508	352870	353378	0	0.0203756	0.0444378	0.64658	0.972	1	1
Q_tea_intake	Tea intake in cups day	Clinical	Lifestyle	NA	NA	352477	901	0.000720329	0.00157737	0.647912	0.972	1	1
E_eosino	Eosinophil count	Clinical	Hematologic	NA	NA	339447	13931	-0.000752139	0.00166055	0.650587	0.972	1	1
NCI_1114	bronchiectasis	Clinical	Respiratory	848	352530	353378	0	-0.0155936	0.0344541	0.650843	0.972	1	1
ICDcs_C56	Malignant neoplasm of ovary	ICD	Neoplasms	827	187928	188755	0	0.0157371	0.0348533	0.651612	0.972	1	1
ICDs_I341	Mitral valve prolapse	ICD	Cardiovascular	464	352914	353378	0	-0.02094	0.0465393	0.652753	0.972	1	1
ICDs_D70	Agranulocytosis	ICD	Hematologic	2752	350626	353378	0	-0.00853237	0.0191595	0.656078	0.972	1	1
ICDs_K43	Ventral hernia	ICD	Digestive	2889	350489	353378	0	0.00824754	0.0186964	0.65912	0.972	1	1
ICDb_D65_D69	Coagulation defects purpura and other haemorrhagic conditions	ICD	Hematologic	2284	351094	353378	0	-0.00918144	0.0210132	0.662157	0.972	1	1
ICDs_M47	Spondylosis	ICD	Musculoskeletal	6558	346820	353378	0	-0.00542606	0.0124992	0.664207	0.972	1	1
E_hearing_SRT	Mean speech reception threshold SRT	Clinical	Sense_organs	NA	NA	110101	243277	-0.00121839	0.00280823	0.664388	0.972	1	1
OPCS_C24_C29	Procedures on lacrymal system	OPCS	Sense_organs	1694	351684	353378	0	-0.0105779	0.0243991	0.664626	0.972	1	1
ICDb_N20_N23	Urolithiasis	ICD	Genitourinary	5637	347741	353378	0	-0.00583339	0.0134669	0.664894	0.972	1	1
OPCS_L33_L35	Procedures on the cerebral artery	OPCS	Cardiovascular	1027	352351	353378	0	-0.0134746	0.0312619	0.666451	0.972	1	1
ICDs_N32	Other disorders of bladder	ICD	Genitourinary	7615	345763	353378	0	-0.00500566	0.01166	0.667704	0.972	1	1
NCI_1237	disorder or pituitary gland	Clinical	Endocrine	483	352895	353378	0	0.0195138	0.0455213	0.66816	0.972	1	1
ICDb_H15_H22	Disorders of sclera cornea iris and ciliary body	ICD	Sense_organs	1382	351996	353378	0	-0.0115611	0.0269848	0.668338	0.972	1	1
Q_fish_nonoily	Non oily fish intake	Clinical	Lifestyle	NA	NA	352155	1223	0.00063038	0.0014727	0.668621	0.972	1	1
ICDs_K42	Umbilical hernia	ICD	Digestive	3219	350159	353378	0	0.00758906	0.0177439	0.66887	0.972	1	1
ICDs_L03	Cellulitis	ICD	Dermatologic	6188	347190	353378	0	0.00549166	0.0128457	0.669009	0.972	1	1
ICDs_R933	Abnormal findings on diagnostic imaging of other parts of digestive tract	ICD	Digestive	1140	352238	353378	0	-0.0126905	0.0297072	0.669244	0.972	1	1
Q_dvt	Whether blood clot in the leg diagnosed by doctor	Clinical	Cardiovascular	7281	345652	352933	445	0.00505027	0.0118664	0.670404	0.972	1	1
ICDs_L40	Psoriasis	ICD	Dermatologic	1913	351465	353378	0	-0.00977435	0.0229849	0.670653	0.972	1	1
OPCS_W06_W09	Procedures on bone lesion	OPCS	Musculoskeletal	4948	348430	353378	0	-0.00607665	0.0143351	0.671639	0.972	1	1
ICDs_J90	Pleural effusion not elsewhere classified	ICD	Respiratory	4458	348920	353378	0	-0.00639962	0.0151203	0.672114	0.972	1	1
ICDs_B37	Candidiasis	ICD	Infectious	1840	351538	353378	0	0.00981911	0.0233897	0.674627	0.972	1	1
Q_alcohol_often	Whether alcohol consumed often	Clinical	Lifestyle	75779	277343	353122	256	-0.00173233	0.00413967	0.675604	0.972	1	1
ICDs_K80_K83	Cholelithiasis cholecystitis biliary tract	ICD	Digestive	14640	338738	353378	0	0.0035205	0.00847231	0.677754	0.972	1	1
ICDcb_C15_C26	Malignant neoplasms of digestive organs	ICD	Neoplasms	5662	347716	353378	0	0.00558483	0.013464	0.678291	0.972	1	1
ICDb_R30_R39	Symptoms and signs involving the urinary system	ICD	Genitourinary	24966	328412	353378	0	-0.00274373	0.00662629	0.678825	0.972	1	1
ICDs_A04	Other bacterial intestinal infections	ICD	Infectious	2172	351206	353378	0	0.00891515	0.021539	0.678942	0.972	1	1
NCI_1666	benign breast lump	Clinical	Neoplasms	988	187767	188755	0	-0.0131711	0.0319338	0.680009	0.972	1	1
Q_angina	Whether angina diagnosed by doctor	Clinical	Cardiovascular	11347	341482	352829	549	0.00399632	0.00969605	0.680223	0.972	1	1
NCI_1192	renal/kidney failure	Clinical	Genitourinary	589	352789	353378	0	-0.0169769	0.0412881	0.68094	0.972	1	1
OPCS_M34_M49	Procedures on the bladder	OPCS	Genitourinary	35725	317653	353378	0	0.00230843	0.0056377	0.6822	0.972	1	1
ICDs_N393_N394	Incontinence	ICD	Genitourinary	5842	347536	353378	0	0.00540376	0.0132642	0.683719	0.972	1	1
ICDs_R79	Other abnormal findings of blood chemistry	ICD	Other	5527	347851	353378	0	-0.00550518	0.0136717	0.687192	0.972	1	1
NCI_1258	chronic/degenerative neurological problem	Clinical	Neurological	2238	351140	353378	0	0.00852784	0.0212207	0.687783	0.972	1	1
ICDs_Q210	Ventricular septal defect	ICD	Cardiovascular	62	353316	353378	0	-0.0510466	0.127318	0.688467	0.972	1	1
E_Plt_crit	Platelet Crit	Clinical	Hematologic	NA	NA	339576	13802	0.000653466	0.0016305	0.688585	0.972	1	1
Q_fracture_5yrs	Fracture in last 5 years	Clinical	Musculoskeletal	33745	317920	351665	1713	0.00228656	0.00572933	0.689821	0.972	1	1
NCI_1631_1634_1638_1640	fracture upper limb shoulder	Clinical	Musculoskeletal	3181	350197	353378	0	-0.00706578	0.0178335	0.691952	0.972	1	1
ICDs_L72	Follicular cysts	ICD	Dermatologic	7116	346262	353378	0	0.00469632	0.0119787	0.695016	0.972	1	1
ICDb_R25_R29	Symptoms and signs involving the nervous and musculoskeletal systems	ICD	Musculoskeletal	4510	348868	353378	0	0.0058568	0.0150093	0.696381	0.972	1	1
ICDs_J03	Acute tonsillitis	ICD	Respiratory	474	352904	353378	0	0.0179094	0.0459616	0.696788	0.972	1	1
NCI_1542	fibromyalgia	Clinical	Musculoskeletal	514	352864	353378	0	-0.0171974	0.0441866	0.697128	0.972	1	1
OPCS_C71_C77	Procedures on the lens of the eye	OPCS	Sense_organs	17162	336216	353378	0	0.00310017	0.00797332	0.69741	0.972	1	1
Q_emphysema	Whether emphysema chronic bronchitis diagnosed by doctor	Clinical	Respiratory	5849	347084	352933	445	0.00512827	0.0132201	0.69808	0.972	1	1
NCI_1452_1455_1548_1550_1625_1660_1661_1667_1680	dermatology	Clinical	Dermatologic	14921	338457	353378	0	-0.00324692	0.00837719	0.698319	0.972	1	1
OPCS_K40_K51	Coronary artery bypass graft surgery or angioplasty	OPCS	Cardiovascular	6919	346459	353378	0	0.00474289	0.0123232	0.700331	0.972	1	1
ICDs_N43	Hydrocele and spermatocele	ICD	Genitourinary	1170	163453	164623	0	0.0112829	0.0293744	0.7009	0.972	1	1
NCI_1408_1409_1410_	substance abuse dependency	Clinical	Other	554	352824	353378	0	0.0162537	0.0425311	0.702342	0.972	1	1
NCI_1277	glaucoma	Clinical	Sense_organs	3699	349679	353378	0	0.00633309	0.0165902	0.702657	0.972	1	1
Q_asthma	Whether asthma diagnosed by doctor	Clinical	Respiratory	40632	251031	291663	61715	0.00203573	0.00536525	0.70437	0.972	1	1
ICDs_K04	Diseases of pulp and periapical tissues	ICD	Digestive	1965	351413	353378	0	0.00857113	0.022622	0.704773	0.972	1	1
Q_sleeplessness	Sleeplessness insomnia	Clinical	Psychiatric	269078	84046	353124	254	-0.00151512	0.00400943	0.705512	0.972	1	1
NCI_1373	connective tissue disorder	Clinical	Musculoskeletal	1283	352095	353378	0	0.0105696	0.0279871	0.705684	0.972	1	1
E_mean_CIMT	Mean carotid intima medial thickness at 120 degrees	Clinical	Cardiovascular	NA	NA	1510	351868	0.0094713	0.0252002	0.707087	0.972	1	1
ICDs_O46	Antepartum haemorrhage not elsewhere classified	ICD	Pregnancy	511	188244	188755	0	0.0167717	0.0446706	0.707324	0.972	1	1
Q_raw_veg	Salad raw vegetable intake	Clinical	Lifestyle	NA	NA	349128	4250	0.000577093	0.00156198	0.711783	0.976552	1	1
ICDs_I80	Phlebitis and thrombophlebitis	ICD	Cardiovascular	3439	349939	353378	0	-0.00628929	0.0171643	0.714053	0.97793	1	1
ICDb_O30_O48	Maternal care related to the fetus and amniotic cavity and possible delivery problems	ICD	Pregnancy	4996	183759	188755	0	0.00560341	0.0154886	0.71752	0.97793	1	1
OPCS_C18	Correction of ptosis	OPCS	Sense_organs	727	352651	353378	0	-0.0133704	0.0371932	0.719233	0.97793	1	1
ICDs_I710	Aortic dissection	ICD	Cardiovascular	142	353236	353378	0	0.0301285	0.0840275	0.719928	0.97793	1	1
ICDs_R04	Haemorrhage from respiratory passages	ICD	Respiratory	3775	349603	353378	0	0.0058687	0.0163985	0.720433	0.97793	1	1
ICDs_K70	Alcoholic liver disease	ICD	Digestive	761	352617	353378	0	-0.0129589	0.0363397	0.721389	0.97793	1	1
ICDs_I25	Chronic ischaemic heart disease	ICD	Cardiovascular	22636	330742	353378	0	0.00250908	0.0070744	0.722837	0.97793	1	1
ICDcb_C64_C68	Malignant neoplasms of urinary tract	ICD	Neoplasms	1848	351530	353378	0	0.00830008	0.0234023	0.722838	0.97793	1	1
Q_pacemaker	Pacemaker operation	Clinical	Cardiovascular	1156	351914	353070	308	-0.0104408	0.0295491	0.723835	0.97793	1	1
Q_menarche	Age at menarche	Clinical	Endocrine	NA	NA	183482	5273	0.000785393	0.00223437	0.725209	0.97793	1	1
ICDs_M20	Acquired deformities of fingers and toes	ICD	Musculoskeletal	8295	345083	353378	0	-0.00391703	0.0111902	0.726308	0.97793	1	1
ICDb_O10_O16	Edema proteinuria and hypertensive disorders in pregnancy childbirth and the puerperium	ICD	Pregnancy	1040	187715	188755	0	0.0109278	0.0315666	0.729206	0.97793	1	1
ICDb_Q50_Q56	Congenital malformations of genital organs	ICD	Genitourinary	593	352785	353378	0	0.0141893	0.0410852	0.729821	0.97793	1	1
ICDs_I60	Subarachnoid haemorrhage	ICD	Cardiovascular	752	352626	353378	0	-0.0126051	0.036524	0.730005	0.97793	1	1
NCI_1242	eye/eyelid problem	Clinical	Sense_organs	14347	339031	353378	0	-0.00293646	0.00857866	0.732127	0.97793	1	1
OPCS_H22_H25_H28	Colorectal endoscopy	OPCS	Digestive	65154	288224	353378	0	-0.00148838	0.00436401	0.733061	0.97793	1	1
NCI_1466	gout	Clinical	Musculoskeletal	5073	348305	353378	0	0.00482596	0.0142758	0.735324	0.97793	1	1
OPCS_M14	Extracorporeal fragmentation of kidney stone	OPCS	Genitourinary	1371	352007	353378	0	0.00913474	0.0270863	0.735931	0.97793	1	1
E_height	Height standing	Clinical	Anthropometric	NA	NA	352614	764	-0.000397526	0.00117921	0.736033	0.97793	1	1
NCI_1249	cranial nerve problem/palsy	Clinical	Neurological	681	352697	353378	0	-0.0128989	0.0383922	0.736888	0.97793	1	1
ICDs_G40_G41	Epilepsy or status epilepticus	ICD	Neurological	3242	350136	353378	0	0.00592746	0.0176484	0.736973	0.97793	1	1
E_mri_lvedv	Left ventricular end diastolic volume MRI	Clinical	Cardiovascular	NA	NA	2510	350868	0.00645114	0.0193688	0.73911	0.97793	1	1
ICDs_R07	Pain in throat and chest	ICD	Respiratory	27185	326193	353378	0	0.00209117	0.00633068	0.741155	0.97793	1	1
E_resist_PWA	Total peripheral resistance during PWA	Clinical	Cardiovascular	NA	NA	5855	347523	0.00411123	0.0124683	0.741613	0.97793	1	1
ICDb_G60_G64	Polyneuropathies and other disorders of the peripheral nervous system	ICD	Neurological	1565	351813	353378	0	-0.00821406	0.0253708	0.746119	0.97793	1	1
OPCS_K63_K65	Contrast radiology of heart catheterization	OPCS	Cardiovascular	20502	332876	353378	0	0.00235718	0.00731887	0.747401	0.97793	1	1
ICDs_L85	Other epidermal thickening	ICD	Dermatologic	569	352809	353378	0	0.0135155	0.041995	0.747577	0.97793	1	1
ICDs_K50_K51	Inflammatory bowel disease	ICD	Digestive	3880	349498	353378	0	0.00519743	0.0161498	0.747584	0.97793	1	1
ICDs_K590	Constipation	ICD	Digestive	8896	344482	353378	0	0.00341813	0.0107558	0.750641	0.97793	1	1
ICDb_M95_M99	Other disorders of the musculoskeletal system and connective tissue	ICD	Musculoskeletal	769	352609	353378	0	-0.0113523	0.0361213	0.753306	0.97793	1	1
E_handgrip	Mean hand grip strength	Clinical	Musculoskeletal	NA	NA	351235	2143	-0.000377686	0.00120537	0.754025	0.97793	1	1
NCI_1558_1559	obstetric problem	Clinical	Pregnancy	939	187816	188755	0	-0.0102255	0.0327281	0.754707	0.97793	1	1
NCI_1311	spine arthritis/spondylitis	Clinical	Musculoskeletal	3130	350248	353378	0	-0.00560562	0.0179789	0.755201	0.97793	1	1
ICDb_J20_J22	Other acute lower respiratory infections	ICD	Respiratory	6654	346724	353378	0	0.00386552	0.0124038	0.755315	0.97793	1	1
ICDs_E05	Hyperthyroidism	ICD	Endocrine	1546	351832	353378	0	-0.00794875	0.0255244	0.755483	0.97793	1	1
SAH_Outcomes	Subarachnoid haemorrhage outcomes	Clinical	Cardiovascular	940	352438	353378	0	0.0101067	0.032661	0.756985	0.97793	1	1
ICDs_I70_I738_I739	Peripheral vascular disease combined	ICD	Cardiovascular	2984	350394	353378	0	0.00570285	0.0184795	0.757622	0.97793	1	1
NCI_1414	throat or larynx disorder	Clinical	Respiratory	2962	350416	353378	0	0.00567873	0.0184661	0.758446	0.97793	1	1
ICDcs_C43	Malignant melanoma of skin	ICD	Neoplasms	2468	350910	353378	0	0.00620021	0.0202149	0.75906	0.97793	1	1
ICDs_H02	Other disorders of eyelid	ICD	Sense_organs	4908	348470	353378	0	-0.00440529	0.014407	0.759776	0.97793	1	1
Q_Energy	Energy yesterday	Clinical	Lifestyle	NA	NA	50364	303014	-0.00136314	0.00446374	0.760077	0.97793	1	1
ICDs_N48	Other disorders of penis	ICD	Genitourinary	1834	162789	164623	0	-0.00705508	0.0235166	0.764174	0.97793	1	1
NCI_1082	transient ischaemic attack	Clinical	Cardiovascular	1313	352065	353378	0	-0.00831337	0.0277286	0.764321	0.97793	1	1
E_FVC	Forced vital capacity	Clinical	Respiratory	NA	NA	322102	31276	-0.000377764	0.00126057	0.764424	0.97793	1	1
Q_psy_psych	Whether seen a psychiatrist for nerves anxiety tension or depression	Clinical	Psychiatric	39885	312097	351982	1396	0.00159096	0.00532243	0.765004	0.97793	1	1
OPCS_E12_E17	Procedures on sinuses	OPCS	Respiratory	3870	349508	353378	0	-0.00481546	0.0161749	0.765923	0.97793	1	1
ICDs_J45_J46	Asthma	ICD	Respiratory	22546	330832	353378	0	-0.00203687	0.00689309	0.767616	0.97793	1	1
Q_snoring	Snoring	Clinical	Respiratory	124108	205385	329493	23885	-0.00107906	0.00367273	0.768908	0.97793	1	1
ICDb_J80_J84	Other respiratory diseases principally affecting the interstitium	ICD	Respiratory	1496	351882	353378	0	-0.00761347	0.0259763	0.769451	0.97793	1	1
ICDb_G20_G26	Extrapyramidal and movement disorders	ICD	Neurological	1712	351666	353378	0	-0.00697165	0.0242887	0.774088	0.97793	1	1
E_max_exercise_load	Maximum workload during fitness test	Clinical	Lifestyle	NA	NA	45671	307707	0.00113747	0.00397009	0.774488	0.97793	1	1
OPCS_L56_L63	Procedures on the femoral artery	OPCS	Cardiovascular	1334	352044	353378	0	0.00787406	0.0275187	0.774775	0.97793	1	1
ICDb_I95_I99	Other and unspecified disorders of the circulatory system	ICD	Cardiovascular	4749	348629	353378	0	-0.00417612	0.0146533	0.775648	0.97793	1	1
OPCS_A75_A81	Procedures on sympathetic nerve	OPCS	Neurological	610	352768	353378	0	-0.011429	0.0405407	0.778009	0.97793	1	1
OPCS_M09_M14_M31	Procedures for lithiasis	OPCS	Genitourinary	1872	351506	353378	0	-0.0065371	0.0232107	0.778219	0.97793	1	1
ICDs_N47	Redundant prepuce phimosis and paraphimosis	ICD	Genitourinary	1793	162830	164623	0	-0.00666338	0.0237713	0.779238	0.97793	1	1
ICDb_R00_R09	Symptoms and signs involving the circulatory and respiratory systems	ICD	Cardiovascular	42949	310429	353378	0	-0.00144813	0.00517646	0.779666	0.97793	1	1
ICDs_J32	Chronic sinusitis	ICD	Respiratory	2085	351293	353378	0	0.00614396	0.0219716	0.77976	0.97793	1	1
ICDs_O63	Long labour	ICD	Pregnancy	1482	187273	188755	0	0.0074571	0.0267608	0.780508	0.97793	1	1
NCI_1075	heart attack/myocardial infarction	Clinical	Cardiovascular	8253	345125	353378	0	0.00311818	0.0113078	0.782737	0.977944	1	1
ICDs_N60	Benign mammary dysplasia	ICD	Neoplasms	1486	187269	188755	0	0.00711583	0.0260308	0.784575	0.977944	1	1
ICDcs_C83	Diffuse non Hodgkin's lymphoma	ICD	Neoplasms	709	352669	353378	0	-0.0102752	0.0376633	0.784995	0.977944	1	1
ICDs_N30	Cystitis	ICD	Genitourinary	2495	350883	353378	0	-0.00546836	0.0201197	0.785782	0.977944	1	1
ICDs_G45	Transient cerebral ischaemic attacks and related syndromes	ICD	Neurological	2218	351160	353378	0	-0.00579335	0.021364	0.786258	0.977944	1	1
NCI_1617	osteopenia	Clinical	Musculoskeletal	861	352517	353378	0	-0.00912631	0.0341971	0.789566	0.978492	1	1
ICDs_N62	Hypertrophy of breast	ICD	Neoplasms	521	188234	188755	0	-0.0116802	0.04386	0.790004	0.978492	1	1
NCI_1291	mania/bipolar disorder/manic depression	Clinical	Psychiatric	938	352440	353378	0	0.00869853	0.0326947	0.790198	0.978492	1	1
ICDb_R70_R79	Abnormal findings on examination of blood without diagnosis	ICD	Hematologic	6917	346461	353378	0	-0.00323885	0.0122391	0.791293	0.978492	1	1
Q_eye_surg	Ever had eye surgery	Clinical	Sense_organs	5930	71071	77001	276377	0.00352868	0.0135544	0.794605	0.978942	1	1
ICDb_H00_H06	Disorders of eyelid lacrimal system and orbit	ICD	Sense_organs	8310	345068	353378	0	-0.00287373	0.0111253	0.796171	0.978942	1	1
ICDs_K01	Embedded and impacted teeth	ICD	Digestive	1579	351799	353378	0	0.00645929	0.025236	0.797986	0.978942	1	1
ICDs_K20	Oesophagitis	ICD	Digestive	7961	345417	353378	0	-0.0028956	0.0113604	0.798811	0.978942	1	1
ICDs_H60	Otitis externa	ICD	Sense_organs	450	352928	353378	0	0.0120013	0.0471729	0.799179	0.978942	1	1
OPCS_J54_J74	Procedures on pancreas	OPCS	Digestive	959	352419	353378	0	0.00811078	0.0323563	0.802069	0.978942	1	1
NCI_1364	breast disease not cancer	Clinical	Endocrine	2725	186030	188755	0	-0.00483024	0.0193063	0.80244	0.978942	1	1
ICDb_J30_J39	Other diseases of upper respiratory tract	ICD	Respiratory	12222	341156	353378	0	0.00230189	0.00921625	0.80277	0.978942	1	1
Q_dry_fruit	Dried fruit intake	Clinical	Lifestyle	NA	NA	350081	3297	-0.000324648	0.00131588	0.805128	0.978942	1	1
Q_wheeze	History of wheezing in the last year	Clinical	Respiratory	72326	274813	347139	6239	-0.00102464	0.00418555	0.806609	0.978942	1	1
NCI_1278	cataract	Clinical	Sense_organs	4954	348424	353378	0	0.00350652	0.0143873	0.807445	0.978942	1	1
OPCS_W19_W23	Open reduction of fracture	OPCS	Musculoskeletal	8514	344864	353378	0	0.0026745	0.0109758	0.807485	0.978942	1	1
ICDs_N17	Acute renal failure	ICD	Genitourinary	3977	349401	353378	0	-0.003891	0.0160211	0.808108	0.978942	1	1
ICDs_N390	Urinary tract infection site not specified	ICD	Genitourinary	10573	342805	353378	0	0.00239284	0.00990325	0.809073	0.978942	1	1
ICDs_H34	Retinal vascular occlusions	ICD	Sense_organs	440	352938	353378	0	0.0115369	0.0477828	0.809211	0.978942	1	1
ICDcb_C30_C39	Malignant neoplasms of respiratory and intrathoracic organs	ICD	Neoplasms	1902	351476	353378	0	0.0055428	0.0230591	0.81004	0.978942	1	1
ICDb_L00_L08	Infections of the skin and subcutaneous tissue	ICD	Dermatologic	9052	344326	353378	0	0.0025141	0.0106633	0.813611	0.981864	1	1
ICDs_R55	Syncope and collapse	ICD	Cardiovascular	7870	345508	353378	0	-0.00263492	0.0114303	0.817687	0.98505	1	1
Q_diet_var	Variation in diet	Clinical	Lifestyle	NA	NA	352215	1163	0.000297818	0.0013197	0.821457	0.98505	1	1
ICDb_E70_E90	Metabolic disorders	ICD	Endocrine	37826	315552	353378	0	0.00125571	0.00556623	0.821518	0.98505	1	1
ICDs_R10	Abdominal and pelvic pain	ICD	Digestive	26531	326847	353378	0	-0.00142937	0.00639749	0.823204	0.98505	1	1
ICDs_E21	Hyperparathyroidism and other disorders of parathyroid gland	ICD	Endocrine	692	352686	353378	0	0.00848543	0.0380878	0.823702	0.98505	1	1
ICDs_J41_J44	Chronic obstructive pulmonary disease or emphysema	ICD	Respiratory	8041	345337	353378	0	0.00251753	0.0113598	0.824612	0.98505	1	1
Q_cooked_veg	Cooked vegetable intake	Clinical	Lifestyle	NA	NA	349677	3701	-0.000350445	0.0015904	0.825598	0.98505	1	1
NCI_1254	peripheral nerve disorder	Clinical	Neurological	1974	351404	353378	0	0.00495338	0.0225885	0.826426	0.98505	1	1
OPCS_K75	Percutaneous coronary intervention	OPCS	Cardiovascular	5385	347993	353378	0	0.00302292	0.0138336	0.827023	0.98505	1	1
ICDs_I420	Dilated cardiomyopathy	ICD	Cardiovascular	575	352803	353378	0	0.00905127	0.0417934	0.828542	0.98505	1	1
ICDs_R59	Enlarged lymph nodes	ICD	Hematologic	2078	351300	353378	0	-0.00474559	0.0220211	0.829376	0.98505	1	1
E_MA	Microalbumin in urine	Clinical	Genitourinary	NA	NA	106344	247034	-0.000635011	0.00296897	0.830639	0.98505	1	1
OPCS_W40_W42	Knee replacement surgery	OPCS	Musculoskeletal	8400	344978	353378	0	-0.00237439	0.0111443	0.831281	0.98505	1	1
ICDb_R40_R46	Symptoms and signs involving cognition perception emotional state and behavior	ICD	Psychiatric	7648	345730	353378	0	-0.00245089	0.0115868	0.832478	0.985099	1	1
ICDb_B95_B98	Bacterial viral and other infectious agents	ICD	Infectious	10400	342978	353378	0	-0.00205632	0.00997268	0.836638	0.985836	1	1
ICDb_I20_I25	Ischemic heart diseases	ICD	Cardiovascular	27145	326233	353378	0	0.00130363	0.00650199	0.841092	0.985836	1	1
OPCS_B14_B16	Procedures on the parathyroid	OPCS	Endocrine	673	352705	353378	0	0.00767815	0.0386212	0.842414	0.985836	1	1
OPCS_L29_L31	Procedures on the carotid artery	OPCS	Cardiovascular	690	352688	353378	0	-0.0075738	0.0381967	0.842823	0.985836	1	1
NCI_1072	essential hypertension	Clinical	Cardiovascular	1597	351781	353378	0	-0.00488949	0.0251227	0.845687	0.985836	1	1
ICDs_I50	Heart failure	ICD	Cardiovascular	4870	348508	353378	0	-0.00282633	0.0145383	0.845858	0.985836	1	1
Q_drinker	Alcohol drinker status	Clinical	Lifestyle	342208	10895	353103	275	-0.00185871	0.00978111	0.849285	0.985836	1	1
ICDs_K62	Other diseases anus rectum	ICD	Digestive	19718	333660	353378	0	0.00134874	0.00734283	0.854263	0.985836	1	1
ICDb_R80_R82	Abnormal findings on examination of urine without diagnosis	ICD	Genitourinary	617	352761	353378	0	-0.00739769	0.0403212	0.85443	0.985836	1	1
NCI_1117	other respiratory problems	Clinical	Respiratory	3949	349429	353378	0	-0.00293938	0.0160238	0.854454	0.985836	1	1
ICDb_L55_L59	Radiation related disorders of the skin and subcutaneous tissue	ICD	Dermatologic	2127	351251	353378	0	0.00399715	0.0218033	0.854541	0.985836	1	1
ICDs_M22	Disorders of patella	ICD	Musculoskeletal	780	352598	353378	0	-0.00656731	0.03585	0.85465	0.985836	1	1
ICDb_F20_F29	Schizophrenia schizotypal and delusional disorders	ICD	Psychiatric	787	352591	353378	0	-0.00650197	0.0357002	0.855483	0.985836	1	1
ICDs_N94	Pain and other conditions associated with female genital organs and menstrual cycle	ICD	Genitourinary	2855	185900	188755	0	0.00342613	0.0189313	0.856386	0.985836	1	1
NCI_1413	nasal/sinus disorder	Clinical	Respiratory	5037	348341	353378	0	0.00256474	0.0142001	0.85667	0.985836	1	1
NCI_1566_1442_1440_1574_1572_1677_1678	bacterial infection	Clinical	Infectious	3465	349913	353378	0	0.00306692	0.01711	0.857744	0.985836	1	1
OPCS_C11	Procedure on canthus	OPCS	Sense_organs	1033	352345	353378	0	-0.00558492	0.0311934	0.857905	0.985836	1	1
ICDs_R90	Abnormal findings on diagnostic imaging of lung	ICD	Respiratory	307	353071	353378	0	-0.010099	0.057124	0.859672	0.985836	1	1
ICDb_G40_G47	Episodic and paroxysmal disorders	ICD	Neurological	12228	341150	353378	0	-0.00159807	0.00921531	0.862326	0.985836	1	1
NCI_1502	appendicitis	Clinical	Digestive	2894	350484	353378	0	0.00321614	0.0186847	0.863338	0.985836	1	1
ICDcs_C67	Malignant neoplasm of bladder	ICD	Neoplasms	892	352486	353378	0	-0.00570786	0.0336506	0.865308	0.985836	1	1
Q_birthweight	Birth weight	Clinical	Other	NA	NA	201664	151714	-0.000369226	0.00219415	0.866365	0.985836	1	1
NCI_1374	allergy/hypersensitivity/anaphylaxis	Clinical	Respiratory	26383	326995	353378	0	0.00107188	0.00641269	0.867252	0.985836	1	1
ICDb_K20_K31	Diseases of oesophagus stomach and duodenum	ICD	Digestive	52358	301020	353378	0	-0.00079659	0.00477101	0.867398	0.985836	1	1
NCI_1073	gestational hypertension/preeclampsia	Clinical	Pregnancy	1425	187330	188755	0	0.0044338	0.0265802	0.867521	0.985836	1	1
ICDs_N97	Female infertility	ICD	Genitourinary	795	187960	188755	0	0.00590804	0.0358201	0.868994	0.985836	1	1
E_LVSV_MRI	Left ventricular stroke volume MRI	Clinical	Cardiovascular	NA	NA	2501	350877	0.00333503	0.0202181	0.868994	0.985836	1	1
NCI_1478	cervical spondylosis	Clinical	Musculoskeletal	2513	350865	353378	0	0.00329883	0.0200421	0.869263	0.985836	1	1
NCI_1295	joint disorder	Clinical	Musculoskeletal	45409	307969	353378	0	-0.000838786	0.00509658	0.869276	0.985836	1	1
ICDb_I10_I15	Hypertensive diseases	ICD	Cardiovascular	67259	286119	353378	0	0.000730163	0.00444746	0.869593	0.985836	1	1
E_QRS_dur	QRS duration ECG test	Clinical	Cardiovascular	NA	NA	6114	347264	0.00205118	0.0125115	0.869781	0.985836	1	1
Q_vig_PA_days	Number of days week of vigorous physical activity 10 minutes	Clinical	Lifestyle	NA	NA	336675	16703	0.000245146	0.00149939	0.870127	0.985836	1	1
Q_vig_PA_min	Time spent doing vigorous physical activity per day min	Clinical	Lifestyle	NA	NA	191885	161493	-0.000344956	0.00215846	0.873026	0.985876	1	1
ICDs_R945	Abnormal results of liver function studies	ICD	Digestive	2999	350379	353378	0	0.00292467	0.0183539	0.873394	0.985876	1	1
E_FVC_best	Forced vital capacity Best measure	Clinical	Respiratory	NA	NA	267306	86072	0.000214316	0.00136052	0.874831	0.985876	1	1
ICDs_O70	Perineal laceration during delivery	ICD	Pregnancy	4229	184526	188755	0	0.00262327	0.0166617	0.874896	0.985876	1	1
ICDs_M54	Dorsalgia	ICD	Musculoskeletal	12324	341054	353378	0	-0.00142957	0.00917511	0.876183	0.985876	1	1
ICDb_M15_M19	Arthrosis	ICD	Musculoskeletal	38423	314955	353378	0	-0.000848023	0.00548387	0.877106	0.985876	1	1
ICDs_J12_J18	Pneumonia	ICD	Respiratory	8696	344682	353378	0	-0.00163208	0.0109044	0.881024	0.988908	1	1
ICDs_H43	Disorders of vitreous body	ICD	Sense_organs	1170	352208	353378	0	-0.00428443	0.029343	0.883912	0.988908	1	1
ICDb_J40_J47	Chronic lower respiratory diseases	ICD	Respiratory	28730	324648	353378	0	-0.000898818	0.00617282	0.88423	0.988908	1	1
ICDs_F41	Anxiety disorders	ICD	Psychiatric	5054	348324	353378	0	0.00205982	0.0141728	0.884446	0.988908	1	1
ICDs_I10	Essential hypertension	ICD	Cardiovascular	66978	286400	353378	0	0.000637973	0.00445387	0.886101	0.98946	1	1
ICDs_L92	Granulomatous disorders of skin and subcutaneous tissue	ICD	Dermatologic	485	352893	353378	0	0.00636302	0.0454552	0.888672	0.991032	1	1
E_trunk_fatmass_Imped	Trunk fat mass impedance	Clinical	Anthropometric	NA	NA	344609	8769	0.000232208	0.00169598	0.891096	0.992437	1	1
Q_mi	Whether heart attack diagnosed by doctor	Clinical	Cardiovascular	8312	344517	352829	549	0.00151544	0.0112699	0.893032	0.993266	1	1
ICDb_G50_G59	Nerve nerve root and plexus disorders	ICD	Neurological	15283	338095	353378	0	-0.00103676	0.00828504	0.900415	0.993266	1	1
NCI_1155	hepatitis	Clinical	Digestive	1661	351717	353378	0	-0.00306829	0.0246085	0.900774	0.993266	1	1
NCI_1618	soft tissue inflammation	Clinical	Musculoskeletal	599	352779	353378	0	-0.00509574	0.0409123	0.900877	0.993266	1	1
NCI_1293	bone disorder	Clinical	Musculoskeletal	7738	345640	353378	0	-0.00143256	0.0116075	0.901777	0.993266	1	1
E_WMH_MRI	Total volume of white matter hyperintensities from T1 and T2 FLAIR images	Clinical	Neurological	NA	NA	5271	348107	0.00177947	0.0154976	0.908591	0.993266	1	1
Q_veg_consumer	Vegetable consumers	Clinical	Lifestyle	40429	8658	49087	304291	0.0013317	0.0119544	0.911301	0.993266	1	1
ICDs_G20	Parkinsons disease	ICD	Neurological	983	352395	353378	0	-0.00351896	0.0320425	0.912551	0.993266	1	1
ICDs_M15	Polyarthrosis	ICD	Musculoskeletal	3460	349918	353378	0	-0.00185219	0.0171412	0.913952	0.993266	1	1
OPCS_T462	Drainage of ascites	OPCS	Musculoskeletal	776	352602	353378	0	0.00373474	0.0359638	0.917291	0.993266	1	1
Q_mod_PA_days	Number of days week of moderate physical activity 10 minutes	Clinical	Lifestyle	NA	NA	336421	16957	0.000160774	0.00155663	0.917738	0.993266	1	1
NCI_1123	sleep apnoea	Clinical	Respiratory	1137	352241	353378	0	0.00306851	0.0297417	0.917826	0.993266	1	1
ICDs_R13	Dysphagia	ICD	Digestive	5492	347886	353378	0	-0.00139389	0.0136174	0.91847	0.993266	1	1
ICDs_I49	Other arrhythmia	ICD	Cardiovascular	2302	351076	353378	0	0.00209047	0.020951	0.92052	0.993266	1	1
ICDb_I80_I89	Diseases of veins lymphatic vessels and lymph nodes not elsewhere classified	ICD	Cardiovascular	33280	320098	353378	0	0.000554877	0.00577122	0.923405	0.993266	1	1
ICDb_O80_O84	Delivery	ICD	Pregnancy	2078	186677	188755	0	-0.00216731	0.0227349	0.924053	0.993266	1	1
ICDb_O94_O99	Other obstetric conditions not elsewhere classified	ICD	Pregnancy	1348	187407	188755	0	0.0026288	0.0278737	0.924862	0.993266	1	1
Q_ever_smoker	Whether ever smoked	Clinical	Lifestyle	212355	139817	352172	1206	-0.000324086	0.00346767	0.925539	0.993266	1	1
ICDs_K50	Crohn's disease	ICD	Digestive	1481	351897	353378	0	-0.00241821	0.0260488	0.926035	0.993266	1	1
E_weight	Weight	Clinical	Anthropometric	NA	NA	352344	1034	0.000146997	0.00162405	0.92788	0.993266	1	1
ICDs_I47	Paroxysmal tachycardia	ICD	Cardiovascular	2799	350579	353378	0	0.00171334	0.0190013	0.928152	0.993266	1	1
ICDs_J93	Pneumothorax	ICD	Respiratory	738	352640	353378	0	0.00332137	0.0368845	0.928249	0.993266	1	1
Q_cancer	Whether cancer diagnosed by doctor	Clinical	Neoplasms	27814	324580	352394	984	-0.000554845	0.0063054	0.929881	0.993266	1	1
ICDb_F10_F19	Mental and behavioral disorders due to psychoactive substance use	ICD	Psychiatric	13046	340332	353378	0	-0.000783942	0.00894543	0.930166	0.993266	1	1
ICDs_I67	Other cerebrovascular diseases aneurysm	ICD	Cardiovascular	2105	351273	353378	0	-0.00191424	0.0219202	0.930411	0.993266	1	1
ICDs_A09	Diarrhoea and gastro enteritis of presumed infectious origin	ICD	Infectious	4828	348550	353378	0	-0.00126589	0.0145058	0.930459	0.993266	1	1
ICDs_K40	Inguinal hernia	ICD	Digestive	13699	339679	353378	0	0.000757174	0.008944	0.932534	0.993266	1	1
ICDcb_C81_C96	Malignant neoplasms stated or presumed to be primary of lymphoid hematopoetic and related tissue	ICD	Neoplasms	2936	350442	353378	0	0.00150759	0.0185712	0.9353	0.993266	1	1
Q_cancer_n	Number of self reported cancers	Clinical	Neoplasms	NA	NA	353336	42	-7.15582e-05	0.000882954	0.935407	0.993266	1	1
ICDs_J84	Other interstitial pulmonary diseases	ICD	Respiratory	915	352463	353378	0	-0.00261054	0.0331828	0.937294	0.993266	1	1
ICDs_I711_I712_I715_I716	Thoracic aortic aneurysm	ICD	Cardiovascular	228	353150	353378	0	-0.00521938	0.0663711	0.93732	0.993266	1	1
NCI_1415	ear/vestibular disorder	Clinical	Sense_organs	5313	348065	353378	0	0.00105373	0.0138381	0.939302	0.993266	1	1
NCI_1164	pancreatic disease	Clinical	Digestive	819	352559	353378	0	0.00253396	0.0350002	0.942285	0.993266	1	1
ICDb_N60_N64	Disorders of breast	ICD	Endocrine	4295	184460	188755	0	-0.00110422	0.0154293	0.942947	0.993266	1	1
Q_meat_processed	Processed meat intake	Clinical	Lifestyle	NA	NA	352884	494	-0.000104921	0.00146686	0.942978	0.993266	1	1
ICDs_K317	Polyp of stomach and duodenum	ICD	Digestive	3680	349698	353378	0	0.00114405	0.0166009	0.945057	0.993266	1	1
ICDs_I340	Mitral valve insufficiency	ICD	Cardiovascular	1802	351576	353378	0	0.00162693	0.0236817	0.945229	0.993266	1	1
ICDs_M77	Other enthesopathies	ICD	Musculoskeletal	1450	351928	353378	0	0.00177751	0.0263213	0.946159	0.993266	1	1
ICDcs_D25	Uterine fibroids	ICD	Neoplasms	8379	180376	188755	0	-0.000742519	0.0111813	0.947053	0.993266	1	1
ICDs_J44	Chronic obstructive pulmonary disease	ICD	Respiratory	7280	346098	353378	0	-0.000760353	0.0119224	0.949149	0.993266	1	1
ICDb_J09_J18	Influenza and pneumonia	ICD	Respiratory	8887	344491	353378	0	-0.000680405	0.0107888	0.949714	0.993266	1	1
NCI_1111	asthma	Clinical	Respiratory	40904	312474	353378	0	0.000331834	0.00526527	0.949748	0.993266	1	1
ICDs_R41	Other symptoms and signs involving cognitive functions and awareness	ICD	Neurological	2723	350655	353378	0	-0.00121141	0.0192868	0.949917	0.993266	1	1
ICDb_L80_L99	Other disorders of the skin and subcutaneous tissue	ICD	Dermatologic	13672	339706	353378	0	0.00054521	0.00874156	0.950268	0.993266	1	1
ICDb_B35_B49	Mycoses	ICD	Infectious	2280	351098	353378	0	0.00126994	0.0210301	0.951848	0.993266	1	1
ICDcs_C34	Malignant neoplasm of bronchus and lung	ICD	Neoplasms	1638	351740	353378	0	0.00149793	0.0248347	0.951904	0.993266	1	1
ICDs_I85	Oesophageal varices	ICD	Cardiovascular	473	352905	353378	0	-0.00272113	0.0460569	0.952887	0.993266	1	1
NCI_1511	abdominal hernia	Clinical	Musculoskeletal	2099	351279	353378	0	-0.00126791	0.0219818	0.954004	0.993266	1	1
OPCS_N05_N06	Orchidectomy	OPCS	Genitourinary	508	164115	164623	0	0.00248488	0.0444625	0.955432	0.993266	1	1
OPCS_W15	Division of bone of foot	OPCS	Musculoskeletal	4457	348921	353378	0	-0.000840837	0.0151415	0.955715	0.993266	1	1
Q_age_menopause	Age at menopause	Clinical	Endocrine	NA	NA	109423	79332	0.000163019	0.00295704	0.956036	0.993266	1	1
ICDs_R53	Malaise and fatigue	ICD	Other	2483	350895	353378	0	0.00109055	0.020152	0.956842	0.993266	1	1
E_Plt	Platelet count	Clinical	Hematologic	NA	NA	340045	13333	8.65157e-05	0.00164722	0.958113	0.993266	1	1
ICDs_G56_G59	Mononeuropathies	ICD	Neurological	10835	342543	353378	0	0.000511557	0.0097793	0.958281	0.993266	1	1
ICDs_N35	Urethral stricture	ICD	Genitourinary	2790	350588	353378	0	0.000993774	0.0190333	0.95836	0.993266	1	1
NCI_1074	angina	Clinical	Cardiovascular	11346	342032	353378	0	0.000503684	0.00969668	0.958573	0.993266	1	1
ICDs_I34	Nonrheumatic mitral valve disorders	ICD	Cardiovascular	2014	351364	353378	0	-0.00115122	0.0224044	0.95902	0.993266	1	1
NCI_1594	respiratory infection	Clinical	Respiratory	5160	348218	353378	0	-0.000713718	0.01404	0.959457	0.993266	1	1
OPCS_A44_A51	Procedures on spinal cord	OPCS	Neurological	394	352984	353378	0	-0.00222019	0.0504281	0.964883	0.994026	1	1
OPCS_A38_A43	Procedures on meninges	OPCS	Neurological	699	352679	353378	0	-0.0015744	0.0378962	0.966861	0.994026	1	1
ICDb_H43_H45	Disorders of vitreous body and globe	ICD	Sense_organs	1461	351917	353378	0	0.00107832	0.0262685	0.967256	0.994026	1	1
ICDb_I05_I09	Chronic rheumatic heart diseases	ICD	Cardiovascular	1858	351520	353378	0	0.000932218	0.0233253	0.96812	0.994026	1	1
ICDb_L40_L45	Papulosquamous disorders	ICD	Dermatologic	2433	350945	353378	0	0.000785724	0.0203823	0.96925	0.994026	1	1
ICDs_K56	Paralytic ileus	ICD	Digestive	3396	349982	353378	0	0.000651673	0.017266	0.969893	0.994026	1	1
ICDs_M84	Disorders of continuity of bone (fracture)	ICD	Musculoskeletal	1322	352056	353378	0	-0.00101443	0.0275624	0.970641	0.994026	1	1
ICDs_J30	Vasomotor and Allergic rhinitis	ICD	Respiratory	852	352526	353378	0	-0.00123632	0.034309	0.971255	0.994026	1	1
ICDb_N99_N99	Other disorders of the genitourinary system	ICD	Genitourinary	994	352384	353378	0	0.00109346	0.031789	0.97256	0.994026	1	1
ICDs_R05	Cough	ICD	Respiratory	2460	350918	353378	0	0.000689116	0.0202492	0.972852	0.994026	1	1
Age_death	Age at death	Clinical	Other	NA	NA	10407	342971	-0.000141515	0.004185	0.973025	0.994026	1	1
ICDs_H83	Other diseases of inner ear	ICD	Sense_organs	693	352685	353378	0	-0.00116947	0.0380452	0.975478	0.994722	1	1
ICDs_I95	Hypotension	ICD	Cardiovascular	4252	349126	353378	0	0.000463299	0.0154708	0.97611	0.994722	1	1
Q_psy_GP	Whether ever consulted a general practitioner for psychiatric issues	Clinical	Psychiatric	121177	229988	351165	2213	0.000102401	0.00360015	0.977308	0.994722	1	1
ICDs_R12	Heartburn	ICD	Digestive	1781	351597	353378	0	0.00064422	0.0237685	0.978377	0.994722	1	1
ICDs_N76	Other inflammation of vagina and vulva	ICD	Genitourinary	670	188085	188755	0	0.000988608	0.0386871	0.979613	0.994792	1	1
E_height_seated	Seated height	Clinical	Anthropometric	NA	NA	352317	1061	2.82762e-05	0.00131725	0.982874	0.996915	1	1
NCI_1398	pneumonia	Clinical	Respiratory	5049	348329	353378	0	-0.000269217	0.0141905	0.984864	0.99759	1	1
ICDs_R31	Unspecified haematuria	ICD	Genitourinary	13449	339929	353378	0	-0.000150241	0.00883216	0.986428	0.99759	1	1
OPCS_A59_A73	Procedures on peripheral nerves	OPCS	Neurological	13092	340286	353378	0	-0.00012826	0.00892352	0.988532	0.99759	1	1
OPCS_G45	Upper GI endoscopy	OPCS	Digestive	61517	291861	353378	0	5.91129e-05	0.00447147	0.989452	0.99759	1	1
NCI_1202	urinary frequency/incontinence	Clinical	Genitourinary	1227	352151	353378	0	0.000370064	0.02864	0.989691	0.99759	1	1
OPCS_C31_C37	Procedures on eye muscle	OPCS	Sense_organs	781	352597	353378	0	0.000410734	0.0358247	0.990852	0.99759	1	1
ICDs_N84	Polyp of female genital tract	ICD	Genitourinary	8989	179766	188755	0	0.000108141	0.0108078	0.992017	0.99759	1	1
NCI_1387	hayfever/allergic rhinitis	Clinical	Respiratory	20098	333280	353378	0	-5.51762e-05	0.00727886	0.993952	0.99759	1	1
ICDs_R50	Fever of unknown origin	ICD	Infectious	3473	349905	353378	0	0.000126668	0.0170655	0.994078	0.99759	1	1
ICDs_N45	Orchitis and epididymitis	ICD	Genitourinary	721	163902	164623	0	-0.000120171	0.0373578	0.997433	0.997982	1	1
ICDb_B00_B09	Viral infections characterized by skin and mucous membrane lesions	ICD	Infectious	1372	352006	353378	0	8.19782e-05	0.0270602	0.997583	0.997982	1	1
ICDcb_all_C	Any malignant neoplasia	ICD	Neoplasms	45876	307502	353378	0	1.28745e-05	0.00509088	0.997982	0.997982	1	1
ICD: International Classification of Diseases 10th Revision;
Clinical: phenotypes obtained from participants visits (questionnaire or examination);
OPCS: Office of Population Censuses and Surveys Classification of Surgical Operations and Procedures, 4th Revision;
NCI: non-cancer illness code (self-reported)

## Sheet: SD4
Supplementary Data 4. Results of the Phenome-wide association study for rs6702619-G
Name	Description	Type	Group	N_cases	N_controls	N_total	Missing	AF_cases	AF_Ctl	AF_all	Beta	SE	OR	OR_inf	OR_sup	P	P_FDR	P_BY	P_Bonf
ICDs_I35	Nonrheumatic aortic valve disorders	ICD	Cardiovascular	2168	351210	353378	0	0.567229	0.513931	0.514258	0.217501	0.0308813	1.24297	1.16996	1.32052	1.54132e-12	1.3132e-09	9.61973e-09	1.3132e-09
OPCS_K26_K302	Repair or revision of aortic valve	OPCS	Cardiovascular	1031	352347	353378	0	0.58579	0.514049	0.514258	0.293328	0.0449159	1.34088	1.22788	1.46428	4.93447e-11	1.81405e-08	1.32886e-07	4.20417e-08
OPCS_K26	Repair of aortic valve	OPCS	Cardiovascular	1009	352369	353378	0	0.586172	0.514052	0.514258	0.294788	0.0454065	1.34284	1.2285	1.46783	6.38749e-11	1.81405e-08	1.32886e-07	5.44214e-08
ICDs_I350	Aortic valve stenosis	ICD	Cardiovascular	1475	351903	353378	0	0.571431	0.514018	0.514258	0.234254	0.0374333	1.26397	1.17455	1.36019	3.26635e-10	6.95733e-08	5.09651e-07	2.78293e-07
OPCS_K25_K38	Repair of any valve or aortic root	OPCS	Cardiovascular	1604	351774	353378	0	0.563691	0.514033	0.514258	0.20218	0.0358113	1.22407	1.1411	1.31307	1.46867e-08	2.50261e-06	1.83326e-05	1.25131e-05
E_DBP	Diastolic blood pressure	Clinical	Cardiovascular	NA	NA	322288	31090	NA	NA	NA	-0.00863285	0.00245192	NA	NA	NA	0.000430226	0.0610921	0.447523	0.366553
ICDs_I63	Cerebral infarction	ICD	Cardiovascular	2808	350570	353378	0	0.534066	0.514099	0.514258	0.082478	0.0269649	1.08597	1.03007	1.14491	0.00220639	0.237354	1	1
E_pulse_rate	Pulse rate	Clinical	Cardiovascular	NA	NA	322288	31090	NA	NA	NA	0.00757572	0.00247738	NA	NA	NA	0.00222868	0.237354	1	1
E_whole_body_Imped	Impedance of whole body impedance	Clinical	Anthropometric	NA	NA	343962	9416	NA	NA	NA	0.00544183	0.0018296	NA	NA	NA	0.00293661	0.252126	1	1
Stroke_Outcomes	Stroke outcomes	Clinical	Cardiovascular	8298	345080	353378	0	0.525193	0.513995	0.514258	0.0470102	0.0158232	1.04813	1.01613	1.08115	0.00295922	0.252126	1	1
OPCS_B08_B12	Procedures on the thyroid	OPCS	Endocrine	1919	351459	353378	0	0.491361	0.514383	0.514258	-0.0942681	0.0324074	0.910039	0.854032	0.969718	0.00362438	0.280725	1	1
OPCS_K09_K16	Procedures on heart septum	OPCS	Cardiovascular	287	353091	353378	0	0.573137	0.51421	0.514258	0.239604	0.0844715	1.27075	1.07685	1.49955	0.00437526	0.288515	1	1
E_MAP	Mean arterial pressure	Clinical	Cardiovascular	NA	NA	322280	31098	NA	NA	NA	-0.00685582	0.00240739	NA	NA	NA	0.00440223	0.288515	1	1
NCI_1065	hypertension	Clinical	Cardiovascular	94186	259192	353378	0	0.511542	0.515245	0.514258	-0.0155998	0.00555105	0.984521	0.973868	0.995291	0.00495108	0.301309	1	1
ICDs_L60	Nail disorders	ICD	Dermatologic	973	352405	353378	0	0.48249	0.514346	0.514258	-0.125989	0.0454578	0.881625	0.806472	0.96378	0.00555961	0.315786	1	1
ICDs_I26	Pulmonary embolism	ICD	Cardiovascular	3411	349967	353378	0	0.498396	0.514413	0.514258	-0.0646083	0.0243884	0.937435	0.893678	0.983333	0.00807249	0.411861	1	1
E_PEF	Peak expiratory flow	Clinical	Respiratory	NA	NA	322099	31279	NA	NA	NA	-0.00534473	0.00202222	NA	NA	NA	0.00821788	0.411861	1	1
ICDs_H72	Perforation of tympanic membrane	ICD	Sense_organs	832	352546	353378	0	0.545753	0.514184	0.514258	0.128357	0.0493175	1.13696	1.0322	1.25235	0.00913729	0.416415	1	1
E_metrate_Imped	Basal metabolic rate impedance	Clinical	Anthropometric	NA	NA	343754	9624	NA	NA	NA	-0.00399883	0.00156591	NA	NA	NA	0.0106594	0.416415	1	1
ICDs_Q21	Congenital malformations of cardiac septa	ICD	Cardiovascular	495	352883	353378	0	0.554506	0.514202	0.514258	0.162547	0.0640116	1.1765	1.03778	1.33377	0.0109289	0.416415	1	1
Q_hypertension	Whether hypertension diagnosed by doctor	Clinical	Cardiovascular	96093	256736	352829	549	0.511857	0.515184	0.514278	-0.013974	0.00550155	0.986123	0.975547	0.996814	0.0110861	0.416415	1	1
E_lympho	Lymphocyte count	Clinical	Hematologic	NA	NA	339427	13951	NA	NA	NA	-0.00599069	0.00238154	NA	NA	NA	0.0118877	0.416415	1	1
Q_stroke	Whether stroke diagnosed by doctor	Clinical	Cardiovascular	5147	346496	351643	1735	0.526156	0.514063	0.51424	0.0502105	0.019971	1.05149	1.01113	1.09347	0.0118992	0.416415	1	1
ICDs_I351	Aortic valve insufficiency	ICD	Cardiovascular	581	352797	353378	0	0.550589	0.514198	0.514258	0.147812	0.0591531	1.15929	1.03239	1.30181	0.0122833	0.416415	1	1
Q_med_HRT	Ever used hormone replacement therapy	Clinical	Endocrine	75029	113288	188317	438	0.513267	0.516576	0.515258	-0.0181392	0.00731802	0.982024	0.968039	0.996211	0.0131854	0.416415	1	1
OPCS_P23	Repair of prolapse of vagina	OPCS	Genitourinary	6812	181943	188755	0	0.505322	0.515649	0.515277	-0.0433669	0.0175282	0.95756	0.925221	0.991029	0.0133646	0.416415	1	1
NCI_1224	thyroid problem not cancer	Clinical	Endocrine	20470	332908	353378	0	0.50925	0.514566	0.514258	-0.025547	0.0103543	0.974777	0.955193	0.994761	0.0136206	0.416415	1	1
OPCS_B27_B40	Procedures on the breast	OPCS	Neoplasms	14011	174744	188755	0	0.522169	0.514724	0.515277	0.0306526	0.0124343	1.03113	1.0063	1.05657	0.013685	0.416415	1	1
NCI_1288	nervous breakdown	Clinical	Psychiatric	557	352821	353378	0	0.550385	0.514201	0.514258	0.145079	0.0603133	1.15613	1.02723	1.30121	0.015952	0.468659	1	1
NCI_1081	stroke	Clinical	Cardiovascular	5158	348220	353378	0	0.525494	0.514092	0.514258	0.0476336	0.0199416	1.04879	1.00858	1.09059	0.0168714	0.468896	1	1
ICDb_I60_I69	Cerebrovascular diseases	ICD	Cardiovascular	7171	346207	353378	0	0.523589	0.514065	0.514258	0.0404005	0.0169914	1.04123	1.00712	1.07649	0.017396	0.468896	1	1
E_Hb	Haemoglobin concentration	Clinical	Hematologic	NA	NA	340033	13345	NA	NA	NA	-0.00453166	0.00190911	NA	NA	NA	0.0176111	0.468896	1	1
ICDb_H55_H59	Other disorders of eye and adnexa	ICD	Sense_organs	839	352539	353378	0	0.542995	0.51419	0.514258	0.115474	0.0491253	1.12241	1.01937	1.23585	0.0185828	0.470739	1	1
IS_Outcomes	Ischemic stroke outcomes	Clinical	Cardiovascular	3528	349850	353378	0	0.527531	0.514124	0.514258	0.0564262	0.024078	1.05805	1.00928	1.10918	0.0190533	0.470739	1	1
E_fatfree_mass_Imped	Whole body fat free mass impedance	Clinical	Anthropometric	NA	NA	344984	8394	NA	NA	NA	-0.00349434	0.00150372	NA	NA	NA	0.0201369	0.470739	1	1
ICDs_N81	Female genital prolapse	ICD	Genitourinary	9734	179021	188755	0	0.507579	0.515695	0.515277	-0.0342432	0.0147702	0.966336	0.938762	0.99472	0.0204395	0.470739	1	1
NCI_1406	muscle or soft tissue injuries	Clinical	Musculoskeletal	2578	350800	353378	0	0.497966	0.514378	0.514258	-0.0648833	0.0279885	0.937177	0.88715	0.990024	0.0204429	0.470739	1	1
E_body_water_Imped	Whole body water mass impedance	Clinical	Anthropometric	NA	NA	345029	8349	NA	NA	NA	-0.00345807	0.00149992	NA	NA	NA	0.0211392	0.473963	1	1
NCI_1460	rectal or colon adenoma polyps	Clinical	Digestive	1055	352323	353378	0	0.489358	0.514333	0.514258	-0.0996686	0.0436886	0.905137	0.830856	0.986059	0.0225098	0.491427	1	1
NCI_1081_1082_1083_1425	cerebrovascular disease	Clinical	Cardiovascular	6670	346708	353378	0	0.523663	0.514077	0.514258	0.0399512	0.017586	1.04076	1.0055	1.07726	0.0230717	0.491427	1	1
Q_med_bp	Whether taking medication for high blood pressure	Clinical	Cardiovascular	73961	276998	350959	2419	0.511878	0.514922	0.514281	-0.0136333	0.00611914	0.986459	0.974699	0.998362	0.0258855	0.532353	1	1
E_Ht	Haematocrit percentage	Clinical	Hematologic	NA	NA	340039	13339	NA	NA	NA	-0.00434116	0.00196188	NA	NA	NA	0.0269153	0.532353	1	1
ICDs_K30	Dyspepsia	ICD	Digestive	10137	343241	353378	0	0.506929	0.514475	0.514258	-0.0314885	0.0142819	0.969002	0.942253	0.99651	0.027482	0.532353	1	1
E_fat_mass_Imped	Whole body fat mass impedance	Clinical	Anthropometric	NA	NA	344419	8959	NA	NA	NA	-0.00513047	0.00232731	NA	NA	NA	0.0274924	0.532353	1	1
ICDs_Q211	Atrial septal defect	ICD	Cardiovascular	413	352965	353378	0	0.552177	0.514214	0.514258	0.153144	0.0700189	1.16549	1.01603	1.33694	0.0284577	0.538799	1	1
E_P_duration	P duration ECG test	Clinical	Cardiovascular	NA	NA	6114	347264	NA	NA	NA	0.0377391	0.0174509	NA	NA	NA	0.0306119	0.560058	1	1
ICDb_I26_I28	Pulmonary heart disease and diseases of pulmonary circulation	ICD	Cardiovascular	4068	349310	353378	0	0.502442	0.514396	0.514258	-0.048178	0.0223624	0.952964	0.912098	0.995662	0.0312208	0.560058	1	1
ICH_Outcomes	Intracerebral haemorrhage outcomes	Clinical	Cardiovascular	751	352627	353378	0	0.541743	0.5142	0.514258	0.111127	0.0519225	1.11754	1.0094	1.23725	0.032142	0.560058	1	1
NCI_1471	atrial fibrillation	Clinical	Cardiovascular	2773	350605	353378	0	0.52835	0.514147	0.514258	0.0581062	0.0271425	1.05983	1.00492	1.11774	0.0322099	0.560058	1	1
ICDs_I652	Carotid artery stenosis	ICD	Cardiovascular	815	352563	353378	0	0.539545	0.5142	0.514258	0.105995	0.0499266	1.11182	1.00817	1.22612	0.0335472	0.561358	1	1
ICDs_I61	Intracerebral haemorrhage	ICD	Cardiovascular	669	352709	353378	0	0.543129	0.514203	0.514258	0.116791	0.0550418	1.12388	1.00895	1.25191	0.0336024	0.561358	1	1
ICDb_N40_N51	Diseases of male genital organs	ICD	Genitourinary	17021	147602	164623	0	0.518394	0.512478	0.513091	0.0242698	0.0116122	1.02457	1.00151	1.04815	0.0365937	0.590905	1	1
Q_med_ins	Whether taking insulin	Clinical	Endocrine	2405	348554	350959	2419	0.529613	0.514175	0.514281	0.0605566	0.0290108	1.06243	1.0037	1.12459	0.0367582	0.590905	1	1
ICDb_E10_E14	Diabetes mellitus	ICD	Endocrine	17107	336271	353378	0	0.51947	0.513993	0.514258	0.0232313	0.0111996	1.0235	1.00128	1.04622	0.0380378	0.592313	1	1
NCI_1265	migraine	Clinical	Neurological	10382	342996	353378	0	0.522111	0.514021	0.514258	0.0292529	0.0141584	1.02968	1.0015	1.05866	0.0387805	0.592313	1	1
E_bmi	Body mass index	Clinical	Anthropometric	NA	NA	352220	1158	NA	NA	NA	-0.00487549	0.0023611	NA	NA	NA	0.0389314	0.592313	1	1
E_trunkfatfree_mass_Imped	Trunk fat free mass impedance	Clinical	Anthropometric	NA	NA	344694	8684	NA	NA	NA	-0.00307857	0.00150115	NA	NA	NA	0.0402867	0.595731	1	1
E_reaction_time	Mean time to correctly identify matches in cognitive function test	Clinical	Neurological	NA	NA	351181	2197	NA	NA	NA	0.00453947	0.00221866	NA	NA	NA	0.0407528	0.595731	1	1
OPCS_W37_W39	Hip replacement surgery	OPCS	Musculoskeletal	8783	344595	353378	0	0.507395	0.514433	0.514258	-0.0314524	0.0154084	0.969037	0.940209	0.998749	0.0412537	0.595731	1	1
Q_hearing_aid	Whether user of a hearing aid	Clinical	Sense_organs	10818	203345	214163	139215	0.521402	0.51449	0.514838	0.0286714	0.0141609	1.02909	1.00092	1.05805	0.0428639	0.608667	1	1
ICDs_I44_I45	Conduction disorder block	ICD	Cardiovascular	4777	348601	353378	0	0.503929	0.5144	0.514258	-0.0417474	0.0207217	0.959112	0.920939	0.998868	0.0439567	0.613953	1	1
ICDs_N80	Endometriosis	ICD	Genitourinary	3252	185503	188755	0	0.527351	0.515065	0.515277	0.0502896	0.0251252	1.05158	1.00104	1.10466	0.0452594	0.621952	1	1
ICDs_E11	Non insulin dependent diabetes mellitus	ICD	Endocrine	15820	337558	353378	0	0.519466	0.514014	0.514258	0.0230923	0.01163	1.02336	1.0003	1.04696	0.047051	0.636309	1	1
ICDs_M653	Trigger finger	ICD	Musculoskeletal	2218	351160	353378	0	0.49992	0.514349	0.514258	-0.0595972	0.03017	0.942144	0.888047	0.999536	0.0482479	0.6423	1	1
ICDb_E00_E07	Disorders of thyroid gland	ICD	Endocrine	14446	338932	353378	0	0.509539	0.514459	0.514258	-0.0235394	0.0121431	0.976735	0.953763	1.00026	0.0525784	0.66229	1	1
OPCS_K60_K61	Implantation of cardiac pacemaker	OPCS	Cardiovascular	3155	350223	353378	0	0.526259	0.51415	0.514258	0.0493158	0.0254718	1.05055	0.999391	1.10433	0.052794	0.66229	1	1
OPCS_W72_W76	Procedures on ligament	OPCS	Musculoskeletal	1366	352012	353378	0	0.495856	0.51433	0.514258	-0.0737903	0.0383707	0.928866	0.861572	1.00142	0.0544707	0.66229	1	1
ICDb_Q80_Q89	Other congenital malformations	ICD	Other	549	352829	353378	0	0.485432	0.514303	0.514258	-0.116214	0.0604472	0.890285	0.790816	1.00227	0.0544942	0.66229	1	1
E_trunk_fatmass_Imped	Trunk fat mass impedance	Clinical	Anthropometric	NA	NA	344609	8769	NA	NA	NA	-0.00456091	0.00237981	NA	NA	NA	0.0553024	0.66229	1	1
ICDs_M80_M81	Osteoporosis	ICD	Musculoskeletal	5621	347757	353378	0	0.523778	0.514104	0.514258	0.036631	0.0191871	1.03731	0.999025	1.07706	0.0561808	0.66229	1	1
NCI_1647_1651_1654	fracture pelvis/lower limb	Clinical	Musculoskeletal	2987	350391	353378	0	0.526892	0.51415	0.514258	0.0496765	0.0260612	1.05093	0.998598	1.10601	0.0565344	0.66229	1	1
ICDs_N736	Female pelvic peritoneal adhesions	ICD	Genitourinary	2045	186710	188755	0	0.529821	0.515117	0.515277	0.0600498	0.0315223	1.06189	0.998268	1.12957	0.0566523	0.66229	1	1
ICDb_H65_H75	Diseases of middle ear and mastoid	ICD	Sense_organs	2788	350590	353378	0	0.526725	0.514159	0.514258	0.0513216	0.0269475	1.05266	0.998506	1.10975	0.0567455	0.66229	1	1
OPCS_J01_J17	Procedures on liver	OPCS	Digestive	2637	350741	353378	0	0.52684	0.514164	0.514258	0.0522719	0.0277133	1.05366	0.997956	1.11248	0.0591688	0.665031	1	1
NCI_1226	hypothyroidism/myxoedema	Clinical	Endocrine	17129	336249	353378	0	0.51013	0.514468	0.514258	-0.0212011	0.0112393	0.979022	0.957691	1.00083	0.0592659	0.665031	1	1
ICDs_R56	Convulsions not elsewhere classified	ICD	Neurological	1705	351673	353378	0	0.497308	0.51434	0.514258	-0.0647074	0.0343584	0.937342	0.876297	1.00264	0.0596813	0.665031	1	1
ICDs_I352	Aortic valve stenosis with insufficiency	ICD	Cardiovascular	278	353100	353378	0	0.553893	0.514227	0.514258	0.16051	0.0855757	1.17411	0.992808	1.38852	0.0601026	0.665031	1	1
OPCS_S64_S70	Procedures on nail	OPCS	Dermatologic	1739	351639	353378	0	0.497932	0.514339	0.514258	-0.0637355	0.034024	0.938253	0.877724	1.00296	0.0610538	0.666895	1	1
ICDs_G43_G44	Migraine or headache	ICD	Neurological	2723	350655	353378	0	0.52701	0.514159	0.514258	0.0501197	0.0272643	1.0514	0.996687	1.10911	0.0659142	0.690423	1	1
ICDs_E87	Other disorder of fluid electrolyte and acid base balance	ICD	Endocrine	4550	348828	353378	0	0.523674	0.514135	0.514258	0.0388064	0.0211932	1.03957	0.997271	1.08366	0.0670149	0.690423	1	1
ICDb_Q20_Q28	Congenital malformations of the circulatory system	ICD	Cardiovascular	1038	352340	353378	0	0.534176	0.5142	0.514258	0.0803585	0.0440898	1.08368	0.993961	1.18149	0.0681465	0.690423	1	1
NCI_1161	gall bladder disease	Clinical	Digestive	6410	346968	353378	0	0.507185	0.514389	0.514258	-0.0325805	0.0178969	0.967945	0.93458	1.0025	0.0687383	0.690423	1	1
NCI_1125	pleurisy	Clinical	Respiratory	1194	352184	353378	0	0.532887	0.514195	0.514258	0.0745972	0.0411103	1.07745	0.994039	1.16786	0.0693954	0.690423	1	1
ICDs_M65	Synovitis and tenosynovitis	ICD	Musculoskeletal	4448	348930	353378	0	0.504971	0.514377	0.514258	-0.0387891	0.0213653	0.961954	0.922503	1.00309	0.0694905	0.690423	1	1
OPCS_Q07_Q08	Hysterectomy	OPCS	Genitourinary	13026	175729	188755	0	0.509586	0.515698	0.515277	-0.0232866	0.012839	0.976982	0.952704	1.00188	0.0697657	0.690423	1	1
ICDs_N93	Other abnormal uterine and vaginal bleeding	ICD	Genitourinary	3478	185277	188755	0	0.525755	0.51508	0.515277	0.043897	0.0242525	1.04487	0.996369	1.09574	0.0702058	0.690423	1	1
ICDs_K85_K86	Pancreatitis any	ICD	Digestive	2295	351083	353378	0	0.500696	0.514347	0.514258	-0.0536437	0.0296566	0.94777	0.894249	1.00449	0.0705009	0.690423	1	1
E_weight	Weight	Clinical	Anthropometric	NA	NA	352344	1034	NA	NA	NA	-0.00367307	0.00204379	NA	NA	NA	0.0723074	0.700067	1	1
NCI_1473	high cholesterol	Clinical	Cardiovascular	43503	309875	353378	0	0.511556	0.514638	0.514258	-0.0132177	0.00744884	0.986869	0.972566	1.00138	0.0759953	0.725795	1	1
ICDs_M543	Sciatica	ICD	Musculoskeletal	1543	351835	353378	0	0.530436	0.514187	0.514258	0.0640014	0.0361689	1.06609	0.993134	1.14441	0.0766685	0.725795	1	1
NCI_1136	liver/biliary/pancreas problem	Clinical	Digestive	9730	343648	353378	0	0.508497	0.514421	0.514258	-0.0256705	0.0145792	0.974656	0.947199	1.00291	0.0783023	0.733116	1	1
ICDs_O36	Maternal care for other known or suspected foetal problems	ICD	Pregnancy	1489	187266	188755	0	0.530555	0.515155	0.515277	0.0657948	0.037734	1.06801	0.991869	1.14999	0.08105	0.750593	1	1
NCI_1225	hyperthyroidism/thyrotoxicosis	Clinical	Endocrine	2638	350740	353378	0	0.503288	0.514341	0.514258	-0.0478393	0.0277082	0.953287	0.902896	1.00649	0.0843147	0.760614	1	1
ICDs_E03	Hypothyroidism	ICD	Endocrine	12059	341319	353378	0	0.509715	0.514419	0.514258	-0.0228236	0.0132349	0.977435	0.952406	1.00312	0.0846393	0.760614	1	1
NCI_1078	heart valve problem/heart murmur	Clinical	Cardiovascular	2756	350622	353378	0	0.526105	0.514165	0.514258	0.0466935	0.027103	1.0478	0.993592	1.10497	0.0848103	0.760614	1	1
E_waist	Waist circumference	Clinical	Anthropometric	NA	NA	352777	601	NA	NA	NA	-0.00356278	0.00208971	NA	NA	NA	0.08821	0.780367	1	1
ICDs_R63	Symptoms and signs concerning food and fluid intake	ICD	Other	5524	347854	353378	0	0.522314	0.51413	0.514258	0.0327114	0.0192284	1.03325	0.995036	1.07294	0.0888446	0.780367	1	1
NCI_1197	kidney stone/ureter stone/bladder stone	Clinical	Genitourinary	2798	350580	353378	0	0.502738	0.51435	0.514258	-0.0446825	0.0269048	0.956301	0.907179	1.00808	0.0967921	0.836773	1	1
ICDs_J38	Diseases of vocal cords and larynx not elsewhere classified	ICD	Respiratory	1436	351942	353378	0	0.49827	0.514323	0.514258	-0.0617858	0.0374299	0.940084	0.873586	1.01164	0.0988936	0.836773	1	1
E_SBP	Systolic blood pressure	Clinical	Cardiovascular	NA	NA	322280	31098	NA	NA	NA	-0.00383009	0.00232735	NA	NA	NA	0.0998288	0.836773	1	1
ICDs_N90	Other noninflammatory disorders of vulva and perineum	ICD	Genitourinary	1545	187210	188755	0	0.529875	0.515156	0.515277	0.0594393	0.0361719	1.06124	0.988608	1.13921	0.100156	0.836773	1	1
NCI_1532	disc problem	Clinical	Musculoskeletal	6813	346565	353378	0	0.507434	0.514392	0.514258	-0.0284702	0.0173163	0.971931	0.939497	1.00548	0.100177	0.836773	1	1
ICDb_I30_I52	Other forms of heart disease	ICD	Cardiovascular	25075	328303	353378	0	0.517464	0.514013	0.514258	0.0153796	0.0094588	1.0155	0.996845	1.0345	0.103939	0.859767	1	1
ICDb_N10_N16	Renal tubulo interstitial diseases	ICD	Genitourinary	3247	350131	353378	0	0.5241	0.514167	0.514258	0.040444	0.0249905	1.04127	0.991499	1.09355	0.105481	0.864133	1	1
E_mono	Monocyte count	Clinical	Hematologic	NA	NA	339446	13932	NA	NA	NA	0.00372808	0.00232134	NA	NA	NA	0.108274	0.865709	1	1
Q_tv	Time spent watching television	Clinical	Lifestyle	NA	NA	350791	2587	NA	NA	NA	-0.00365926	0.00228709	NA	NA	NA	0.109607	0.865709	1	1
NCI_1474	hiatus hernia	Clinical	Digestive	8301	345077	353378	0	0.520553	0.514107	0.514258	0.0252216	0.0157702	1.02554	0.994328	1.05774	0.109696	0.865709	1	1
ICDs_K44	Diaphragmatic hernia	ICD	Digestive	23169	330209	353378	0	0.51783	0.514008	0.514258	0.0154325	0.0096765	1.01555	0.996473	1.035	0.110719	0.865709	1	1
Q_glasses	Wears glasses or contact lenses	Clinical	Sense_organs	316228	36858	353086	292	0.514032	0.516211	0.514259	-0.0134195	0.00843457	0.98667	0.970493	1.00312	0.111594	0.865709	1	1
NCI_1266	head injury	Clinical	Neurological	1160	352218	353378	0	0.530105	0.514206	0.514258	0.0662086	0.0417203	1.06845	0.984557	1.15949	0.112317	0.865709	1	1
NCI_1134	oesophageal disorder	Clinical	Digestive	23745	329633	353378	0	0.517709	0.51401	0.514258	0.0151395	0.00954766	1.01525	0.996432	1.03443	0.112786	0.865709	1	1
NCI_1139	oesophagitis/barretts oesophagus	Clinical	Digestive	1099	352279	353378	0	0.530722	0.514207	0.514258	0.0674528	0.0428725	1.06978	0.983559	1.16356	0.115427	0.87807	1	1
ICDs_K21	Gastro-oesophageal reflux disease	ICD	Digestive	19829	333549	353378	0	0.510509	0.514481	0.514258	-0.0161843	0.0103701	0.983946	0.964149	1.00415	0.118623	0.894396	1	1
ICDb_M91_M94	Chondropathies	ICD	Musculoskeletal	1027	352351	353378	0	0.531315	0.514208	0.514258	0.0688046	0.0442985	1.07123	0.982141	1.16839	0.120145	0.897734	1	1
ICDs_O48	Prolonged pregnancy	ICD	Pregnancy	934	187821	188755	0	0.49733	0.515366	0.515277	-0.0729261	0.047049	0.92967	0.847773	1.01948	0.121173	0.897734	1	1
ICDs_G44	Other headache syndromes	ICD	Neurological	434	352944	353378	0	0.54002	0.514226	0.514258	0.105192	0.0681233	1.11092	0.972068	1.26961	0.122279	0.898118	1	1
E_WHR	Ratio of waist to hip measurements	Clinical	Anthropometric	NA	NA	352706	672	NA	NA	NA	-0.00272236	0.00178555	NA	NA	NA	0.127344	0.915442	1	1
ICDb_Q65_Q79	Congenital malformations and deformations of the musculoskeletal system	ICD	Musculoskeletal	674	352704	353378	0	0.493844	0.514297	0.514258	-0.0831181	0.0545254	0.920242	0.826969	1.02404	0.127421	0.915442	1	1
E_Townsend	Townsend deprivation index at recruitment	Clinical	Other	NA	NA	352943	435	NA	NA	NA	0.00360873	0.00237012	NA	NA	NA	0.127861	0.915442	1	1
ICDb_O60_O75	Complications of labor and delivery	ICD	Pregnancy	7267	181488	188755	0	0.509527	0.515507	0.515277	-0.0285957	0.0189773	0.971809	0.936326	1.00864	0.131867	0.918166	1	1
E_trunk_fat_perc_Imped	Trunk fat percentage impedance	Clinical	Anthropometric	NA	NA	343623	9755	NA	NA	NA	-0.00327196	0.00217303	NA	NA	NA	0.132141	0.918166	1	1
NCI_1644_1646	other fractures	Clinical	Musculoskeletal	596	352782	353378	0	0.536084	0.514221	0.514258	0.0872536	0.0581807	1.09117	0.973575	1.22298	0.133444	0.918166	1	1
OPCS_C10	Procedure on eyebrow	OPCS	Sense_organs	576	352802	353378	0	0.536264	0.514222	0.514258	0.0886236	0.0591714	1.09267	0.973018	1.22703	0.133962	0.918166	1	1
OPCS_A55	Diagnostic spinal puncture	OPCS	Neurological	4610	348768	353378	0	0.521736	0.514159	0.514258	0.0313718	0.020996	1.03187	0.990267	1.07522	0.135062	0.918166	1	1
ICDb_G90_G99	Other disorders of the nervous system	ICD	Neurological	3604	349774	353378	0	0.505392	0.51435	0.514258	-0.0353076	0.0236978	0.965308	0.921497	1.0112	0.136345	0.918166	1	1
E_leuko	Leukocyte count	Clinical	Hematologic	NA	NA	339588	13790	NA	NA	NA	-0.00360167	0.00242131	NA	NA	NA	0.136887	0.918166	1	1
ICDb_L60_L75	Disorders of skin appendages	ICD	Dermatologic	8807	344571	353378	0	0.508476	0.514406	0.514258	-0.0227186	0.0152742	0.977538	0.948706	1.00724	0.13694	0.918166	1	1
ICDs_H35	Other retinal disorders	ICD	Sense_organs	2946	350432	353378	0	0.505298	0.514333	0.514258	-0.038966	0.0262647	0.961783	0.913525	1.01259	0.137992	0.918166	1	1
NCI_1467	other joint disorder	Clinical	Musculoskeletal	3364	350014	353378	0	0.523332	0.514171	0.514258	0.0362864	0.0245354	1.03695	0.988266	1.08804	0.139125	0.918166	1	1
NCI_1190	peritonitis	Clinical	Digestive	1194	352184	353378	0	0.499333	0.514309	0.514258	-0.060431	0.0410325	0.941359	0.868616	1.02019	0.14084	0.918166	1	1
ICDb_G30_G32	Other degenerative diseases of the nervous system	ICD	Neurological	922	352456	353378	0	0.497193	0.514303	0.514258	-0.0686415	0.0467731	0.933661	0.851874	1.0233	0.142241	0.918166	1	1
ICDcb_D37_D48	Neoplasms of uncertain or unknown behavior	ICD	Neoplasms	2035	351343	353378	0	0.502828	0.514324	0.514258	-0.0462297	0.0314974	0.954823	0.897659	1.01563	0.142251	0.918166	1	1
ICDb_M65_M68	Disorders of synovium and tendon	ICD	Musculoskeletal	7868	345510	353378	0	0.508845	0.514381	0.514258	-0.0234808	0.0161446	0.976793	0.946368	1.0082	0.145865	0.920614	1	1
OPCS_R17_R18	Caesarean delivery	OPCS	Pregnancy	2740	186015	188755	0	0.505605	0.515419	0.515277	-0.0410778	0.0282906	0.959754	0.907985	1.01448	0.146545	0.920614	1	1
ICDs_R15	Faecal incontinence	ICD	Digestive	1560	351818	353378	0	0.501595	0.514314	0.514258	-0.0520466	0.0359216	0.949285	0.884748	1.01853	0.1474	0.920614	1	1
NCI_1529	dry eyes	Clinical	Sense_organs	492	352886	353378	0	0.539275	0.514223	0.514258	0.0927805	0.0641158	1.09722	0.967648	1.24414	0.147472	0.920614	1	1
OPCS_G01_G82_exc	Procedures on Upper GI tract other than endoscopy	OPCS	Digestive	353378	0	353378	0	0.518618	0.514121	0.514258	0.0199969	0.0138636	1.0202	0.99285	1.0483	0.149143	0.920614	1	1
OPCS_T64_T74	Procedures on tendons	OPCS	Musculoskeletal	8962	344416	353378	0	0.509054	0.514394	0.514258	-0.0217975	0.0151507	0.978438	0.94981	1.00793	0.15026	0.920614	1	1
Q_depressed_week	Ever depressed for a whole week	Clinical	Psychiatric	61297	53084	114381	238997	0.516563	0.513401	0.515096	0.0121567	0.00849632	1.01223	0.995514	1.02923	0.15248	0.920614	1	1
ICDs_N92	Excessive frequent and irregular menstruation	ICD	Genitourinary	11022	177733	188755	0	0.519661	0.515005	0.515277	0.0200571	0.0140898	1.02026	0.99247	1.04883	0.154547	0.920614	1	1
ICDb_E65_E68	Obesity and other hyperalimentation	ICD	Endocrine	9450	343928	353378	0	0.509151	0.514399	0.514258	-0.0210128	0.0147634	0.979206	0.951278	1.00795	0.154676	0.920614	1	1
E_brain_vol_MRI	brain volume normalized for head size	Clinical	Neurological	NA	NA	5579	347799	NA	NA	NA	0.0176983	0.0124717	NA	NA	NA	0.155934	0.920614	1	1
Q_med_chol	Whether taking medication for cholesterol	Clinical	Cardiovascular	61759	289200	350959	2419	0.512489	0.514663	0.514281	-0.00932064	0.00661554	0.990723	0.977959	1.00365	0.158872	0.920614	1	1
ICDb_M80_M85	Disorders of bone density and structure	ICD	Musculoskeletal	7571	345807	353378	0	0.520271	0.514127	0.514258	0.0232332	0.0165442	1.02351	0.990849	1.05724	0.160189	0.920614	1	1
OPCS_E53_E59	Procedures on the lung	OPCS	Respiratory	1465	351913	353378	0	0.500862	0.514314	0.514258	-0.0519798	0.0371036	0.949348	0.882759	1.02096	0.161263	0.920614	1	1
ICDs_K25_K28	Gastric ulcer	ICD	Digestive	6180	347198	353378	0	0.519754	0.51416	0.514258	0.0254888	0.0182188	1.02582	0.989832	1.06311	0.161751	0.920614	1	1
E_intraocular_pressure	Mean intraocular pressure corneal compensated	Clinical	Sense_organs	NA	NA	72600	280778	NA	NA	NA	-0.00723091	0.00517161	NA	NA	NA	0.16206	0.920614	1	1
Q_dental	History of dental problems	Clinical	Digestive	138390	213910	352300	1078	0.513135	0.515008	0.514272	-0.00685441	0.00491273	0.993169	0.983652	1.00278	0.16295	0.920614	1	1
OPCS_A57	Procedures on the spinal root	OPCS	Neurological	2243	351135	353378	0	0.524801	0.514191	0.514258	0.0417443	0.0300124	1.04263	0.983065	1.1058	0.164128	0.920614	1	1
ICDb_G80_G83	Cerebral palsy and other paralytic syndromes	ICD	Neurological	1899	351479	353378	0	0.524971	0.5142	0.514258	0.0453359	0.0326224	1.04638	0.981568	1.11547	0.164491	0.920614	1	1
NCI_1067	peripheral vascular disease	Clinical	Cardiovascular	968	352410	353378	0	0.529458	0.514216	0.514258	0.0633013	0.0456446	1.06535	0.974177	1.16505	0.165267	0.920614	1	1
ICDs_J31	Chronic rhinitis nasopharyngitis and pharyngitis	ICD	Respiratory	733	352645	353378	0	0.531986	0.514221	0.514258	0.072667	0.0524277	1.07537	0.970357	1.19175	0.165458	0.920614	1	1
E_max_exercise_load	Maximum workload during fitness test	Clinical	Lifestyle	NA	NA	45671	307707	NA	NA	NA	-0.00586181	0.00423089	NA	NA	NA	0.165912	0.920614	1	1
ICDs_I26_I801_I802_I81_I820	Venous thromboembolism	ICD	Cardiovascular	5728	347650	353378	0	0.507894	0.514363	0.514258	-0.0261485	0.0188929	0.97419	0.938776	1.01094	0.166402	0.920614	1	1
ICDs_N89	Other noninflammatory disorders of vagina	ICD	Genitourinary	1270	187485	188755	0	0.501351	0.515371	0.515277	-0.0549211	0.0397942	0.94656	0.875537	1.02334	0.167583	0.921166	1	1
NCI_1476	sciatica	Clinical	Neurological	3339	350039	353378	0	0.522421	0.51418	0.514258	0.033894	0.0246255	1.03447	0.985731	1.08563	0.168698	0.921351	1	1
ICDb_O00_O08	Pregnancy with abortive outcome	ICD	Pregnancy	2895	185860	188755	0	0.506046	0.51542	0.515277	-0.0374488	0.027289	0.963244	0.913077	1.01617	0.170001	0.922553	1	1
E_baso	Basophil count	Clinical	Hematologic	NA	NA	339447	13931	NA	NA	NA	0.00311168	0.00230571	NA	NA	NA	0.17716	0.92491	1	1
E_max_digits_remem	Maximum number of digits remembered correctly in cognitive function test	Clinical	Neurological	NA	NA	36797	316581	NA	NA	NA	0.00959447	0.00711047	NA	NA	NA	0.177235	0.92491	1	1
ICDs_N40	Hyperplasia of prostate	ICD	Genitourinary	9789	154834	164623	0	0.517987	0.512781	0.513091	0.0202731	0.0150583	1.02048	0.990801	1.05105	0.178162	0.92491	1	1
ICDs_G43	Migraine	ICD	Neurological	2335	351043	353378	0	0.52443	0.51419	0.514258	0.0391047	0.0294185	1.03988	0.981616	1.1016	0.183661	0.92491	1	1
OPCS_V544	Injection around spinal facet of spine	OPCS	Musculoskeletal	4022	349356	353378	0	0.522154	0.514167	0.514258	0.029779	0.0224696	1.03023	0.98584	1.07661	0.185046	0.92491	1	1
NCI_1371	sarcoidosis	Clinical	Respiratory	683	352695	353378	0	0.532322	0.514223	0.514258	0.0718272	0.0543132	1.07447	0.965966	1.19516	0.185741	0.92491	1	1
ICDcb_C51_C58	Malignant neoplasms of female genital organs	ICD	Neoplasms	2509	186246	188755	0	0.506466	0.515395	0.515277	-0.037627	0.0284556	0.963072	0.910829	1.01831	0.186162	0.92491	1	1
NCI_1494	varicose veins	Clinical	Cardiovascular	1291	352087	353378	0	0.502647	0.514301	0.514258	-0.0521226	0.0394994	0.949212	0.878498	1.02562	0.187021	0.92491	1	1
ICDb_H10_H13	Disorders of conjunctiva	ICD	Sense_organs	861	352517	353378	0	0.530067	0.51422	0.514258	0.0635519	0.0483888	1.06561	0.969194	1.17163	0.188824	0.92491	1	1
NCI_1493	other venous lymphatic disease	Clinical	Cardiovascular	1491	351887	353378	0	0.503681	0.514303	0.514258	-0.0482708	0.0367663	0.952876	0.886625	1.02408	0.18926	0.92491	1	1
ICDcs_C18_C20	Colorectal cancer	ICD	Neoplasms	3845	349533	353378	0	0.506657	0.514342	0.514258	-0.0302158	0.0230282	0.970236	0.927418	1.01503	0.189518	0.92491	1	1
ICDb_M86_M90	Other osteopathies	ICD	Musculoskeletal	2630	350748	353378	0	0.52333	0.51419	0.514258	0.0363214	0.0277301	1.03699	0.982132	1.09491	0.190145	0.92491	1	1
NCI_1244	infection of nervous system	Clinical	Infectious	1780	351598	353378	0	0.50332	0.514313	0.514258	-0.0440521	0.0336261	0.956904	0.895871	1.0221	0.190223	0.92491	1	1
ICDs_M50	Cervical disk disorders	ICD	Musculoskeletal	1296	352082	353378	0	0.526716	0.514212	0.514258	0.05157	0.0394278	1.05292	0.974619	1.13752	0.190788	0.92491	1	1
ICDb_K70_K77	Diseases of liver	ICD	Digestive	4371	349007	353378	0	0.520458	0.514181	0.514258	0.0281846	0.0215737	1.02859	0.985999	1.07301	0.191372	0.92491	1	1
OPCS_F08_F17	Procedures on tooth	OPCS	Digestive	8014	345364	353378	0	0.509301	0.514373	0.514258	-0.020886	0.0159952	0.979331	0.949104	1.01052	0.191661	0.92491	1	1
E_RBC_count	Red blood cell erythrocyte count	Clinical	Hematologic	NA	NA	339986	13392	NA	NA	NA	-0.00269102	0.00206333	NA	NA	NA	0.192163	0.92491	1	1
OPCS_P03_P09	Procedures on vulva	OPCS	Genitourinary	2699	186056	188755	0	0.523529	0.515157	0.515277	0.0355906	0.0274323	1.03623	0.981987	1.09347	0.194389	0.92491	1	1
NCI_1674	varicella zoster virus	Clinical	Infectious	1657	351721	353378	0	0.52634	0.514201	0.514258	0.0452287	0.0348991	1.04627	0.977093	1.12034	0.194866	0.92491	1	1
ICDs_J35	Chronic diseases of tonsils and adenoids	ICD	Respiratory	829	352549	353378	0	0.498212	0.514296	0.514258	-0.0637819	0.0492016	0.93821	0.851959	1.03319	0.194903	0.92491	1	1
ICDs_I77	Other disorders of arteries and arterioles	ICD	Cardiovascular	1255	352123	353378	0	0.500641	0.514307	0.514258	-0.0519368	0.04012	0.949389	0.877593	1.02706	0.19552	0.92491	1	1
OPCS_E01_E11	Procedures on nose	OPCS	Respiratory	11570	341808	353378	0	0.517861	0.514136	0.514258	0.0173349	0.0134023	1.01749	0.991106	1.04457	0.195854	0.92491	1	1
NCI_1568	measles/morbillivirus	Clinical	Infectious	1198	352180	353378	0	0.528382	0.51421	0.514258	0.0530149	0.0410329	1.05445	0.972963	1.14275	0.196156	0.92491	1	1
ICDs_K22	Other diseases of oesophagus	ICD	Digestive	8516	344862	353378	0	0.51879	0.514146	0.514258	0.0201261	0.0155838	1.02033	0.989636	1.05198	0.196489	0.92491	1	1
ICDs_R35	Polyuria	ICD	Genitourinary	3314	350064	353378	0	0.521796	0.514187	0.514258	0.0318222	0.0247509	1.03233	0.983449	1.08365	0.198455	0.929031	1	1
OPCS_D01_D28	Procedures on ear	OPCS	Sense_organs	5932	347446	353378	0	0.519689	0.514166	0.514258	0.0237359	0.0185631	1.02402	0.987432	1.06196	0.200958	0.935608	1	1
E_accel_average	Overall acceleration average	Clinical	Lifestyle	NA	NA	72915	280463	NA	NA	NA	-0.00645069	0.00508554	NA	NA	NA	0.204646	0.936181	1	1
E_VAT_vol_DXA	VAT volume DXA	Clinical	Anthropometric	NA	NA	2677	350701	NA	NA	NA	-0.0266437	0.0210338	NA	NA	NA	0.205369	0.936181	1	1
OPCS_T96	Other operations on soft tissue	OPCS	Musculoskeletal	1173	352205	353378	0	0.501153	0.514302	0.514258	-0.0523076	0.0413724	0.949037	0.875117	1.0292	0.206299	0.936181	1	1
OPCS_J18_J26	Procedures on the gall bladder	OPCS	Digestive	11513	341865	353378	0	0.510328	0.514391	0.514258	-0.016941	0.013452	0.983202	0.957617	1.00947	0.207925	0.936181	1	1
ICDcs_C64	Malignant neoplasm of kidney except renal pelvis	ICD	Neoplasms	877	352501	353378	0	0.499254	0.514296	0.514258	-0.0600832	0.0479116	0.941686	0.857281	1.0344	0.20989	0.936181	1	1
Q_rx_n	Number of treatments medications taken	Clinical	Other	NA	NA	353336	42	NA	NA	NA	-0.00275842	0.002206	NA	NA	NA	0.211147	0.936181	1	1
ICDb_F00_F09	Organic including symptomatic mental disorders	ICD	Psychiatric	1376	352002	353378	0	0.502427	0.514304	0.514258	-0.0479534	0.038346	0.953178	0.884165	1.02758	0.211175	0.936181	1	1
ICDs_J47	Bronchiectasis	ICD	Respiratory	1632	351746	353378	0	0.525672	0.514205	0.514258	0.0439061	0.0352213	1.04488	0.975185	1.11956	0.212402	0.936181	1	1
NCI_1276	diabetic eye disease	Clinical	Sense_organs	680	352698	353378	0	0.49765	0.51429	0.514258	-0.0675813	0.054361	0.934652	0.840189	1.03974	0.213899	0.936181	1	1
NCI_1385	allergy or anaphylactic reaction to food	Clinical	Respiratory	1553	351825	353378	0	0.525935	0.514207	0.514258	0.0446839	0.0360272	1.0457	0.974404	1.12221	0.214775	0.936181	1	1
ICDs_K41	Femoral hernia	ICD	Digestive	521	352857	353378	0	0.496142	0.514285	0.514258	-0.0769179	0.0620631	0.925966	0.819909	1.04574	0.215226	0.936181	1	1
Q_health_rating	Overall health rating	Clinical	Other	NA	NA	352120	1258	NA	NA	NA	0.002654	0.0021595	NA	NA	NA	0.219077	0.936181	1	1
ICDs_M70	Soft tissue disorders related to use overuse and pressure	ICD	Musculoskeletal	1390	351988	353378	0	0.502886	0.514303	0.514258	-0.0467193	0.0380359	0.954355	0.885795	1.02822	0.219445	0.936181	1	1
OPCS_H01_H03	Procedures on the appendix	OPCS	Digestive	3601	349777	353378	0	0.506919	0.514334	0.514258	-0.0290633	0.0236944	0.971355	0.927276	1.01753	0.220096	0.936181	1	1
ICDb_N00_N08	Glomerular diseases	ICD	Genitourinary	1832	351546	353378	0	0.503677	0.514313	0.514258	-0.0407007	0.033195	0.960116	0.899638	1.02466	0.220195	0.936181	1	1
ICDb_N70_N77	Inflammatory diseases of female pelvic organs	ICD	Genitourinary	4849	183906	188755	0	0.521319	0.515118	0.515277	0.0252146	0.0206156	1.02554	0.984923	1.06782	0.221224	0.936181	1	1
Q_ROH_freq	Alcohol intake frequency	Clinical	Lifestyle	NA	NA	353122	256	NA	NA	NA	0.00279404	0.00228731	NA	NA	NA	0.221882	0.936181	1	1
ICDb_A30_A49	Other bacterial diseases	ICD	Infectious	4384	348994	353378	0	0.520365	0.514181	0.514258	0.0262908	0.0215638	1.02664	0.984153	1.07096	0.222692	0.936181	1	1
NCI_1223	type 2 diabetes	Clinical	Endocrine	2239	351139	353378	0	0.522884	0.514203	0.514258	0.03666	0.0300854	1.03734	0.97794	1.10035	0.222945	0.936181	1	1
ICDs_K11	Diseases of salivary glands	ICD	Digestive	888	352490	353378	0	0.499651	0.514295	0.514258	-0.0578697	0.0475402	0.943773	0.859806	1.03594	0.223528	0.936181	1	1
OPCS_E19_E27	Procedures on pharynx	OPCS	Respiratory	3505	349873	353378	0	0.506416	0.514337	0.514258	-0.0290893	0.0240352	0.97133	0.926632	1.01818	0.226208	0.936181	1	1
ICDs_L43	Lichen planus	ICD	Dermatologic	483	352895	353378	0	0.495851	0.514283	0.514258	-0.0778257	0.0644782	0.925126	0.815297	1.04975	0.227438	0.936181	1	1
OPCS_M34_M49_exc	Procedures on the bladder other than endoscopy or KT	OPCS	Genitourinary	4803	348575	353378	0	0.508049	0.514344	0.514258	-0.0248404	0.0206135	0.975466	0.93684	1.01568	0.228218	0.936181	1	1
Q_oophorectomy	Ever had oophorectomy	Clinical	Genitourinary	15468	170722	186190	2565	0.512142	0.515463	0.515187	-0.0144159	0.0119637	0.985688	0.962843	1.00907	0.228235	0.936181	1	1
OPCS_W57_W58	Other Reconstruction of joint	OPCS	Musculoskeletal	4040	349338	353378	0	0.508161	0.514329	0.514258	-0.0269956	0.022434	0.973366	0.931493	1.01712	0.228886	0.936181	1	1
ICDs_N21	Calculus of lower urinary tract	ICD	Genitourinary	691	352687	353378	0	0.529551	0.514228	0.514258	0.0649473	0.054095	1.0671	0.959753	1.18646	0.22965	0.936181	1	1
ICDb_U82_U85	Resistance to antimicrobial and antineoplastic drugs	ICD	Other	263	353115	353378	0	0.488138	0.514278	0.514258	-0.104614	0.08736	0.900672	0.758935	1.06888	0.231129	0.937723	1	1
ICDcb_D00_D09	In situ neoplasms	ICD	Neoplasms	7738	345640	353378	0	0.519422	0.514143	0.514258	0.0194339	0.0163131	1.01962	0.987539	1.05275	0.233488	0.938512	1	1
E_fat_mass_DXA	Total fat mass DXA	Clinical	Anthropometric	NA	NA	2637	350741	NA	NA	NA	-0.0314949	0.0264587	NA	NA	NA	0.234018	0.938512	1	1
Q_pe	Whether blood clot in the lung diagnosed by doctor	Clinical	Cardiovascular	2954	349979	352933	445	0.506948	0.514335	0.514273	-0.0311018	0.0261661	0.969377	0.920915	1.02039	0.234628	0.938512	1	1
E_cardiac_output_MRI	Cardiac output MRI	Clinical	Cardiovascular	NA	NA	2512	350866	NA	NA	NA	-0.0214941	0.0181653	NA	NA	NA	0.236823	0.940244	1	1
E_SAT_MRI	SAT MRI	Clinical	Anthropometric	NA	NA	276	353102	NA	NA	NA	-0.0803308	0.0680662	NA	NA	NA	0.238996	0.940244	1	1
E_fat_perc_DXA	Total tissue fat percentage DXA	Clinical	Anthropometric	NA	NA	2635	350743	NA	NA	NA	-0.0274455	0.0233824	NA	NA	NA	0.240594	0.940244	1	1
NCI_1286	depression	Clinical	Psychiatric	20400	332978	353378	0	0.517263	0.514074	0.514258	0.0119722	0.0102341	1.01204	0.991946	1.03255	0.24204	0.940244	1	1
E_neutro	Neutrophil count	Clinical	Hematologic	NA	NA	339444	13934	NA	NA	NA	-0.00280055	0.00239428	NA	NA	NA	0.24213	0.940244	1	1
ICDs_M48	Other spondylopathies	ICD	Musculoskeletal	3517	349861	353378	0	0.521542	0.514185	0.514258	0.0280935	0.0240511	1.02849	0.981134	1.07814	0.242693	0.940244	1	1
ICDs_F31	Bipolar affective disorder	ICD	Psychiatric	814	352564	353378	0	0.528783	0.514224	0.514258	0.0580569	0.049728	1.05978	0.961356	1.16827	0.242786	0.940244	1	1
ICDcs_C61	Prostate cancer	ICD	Neoplasms	6289	158334	164623	0	0.518688	0.512868	0.513091	0.0215107	0.0184855	1.02174	0.985387	1.05944	0.244518	0.941176	1	1
ICDs_K52	Other non infective gastro enteritis and colitis	ICD	Digestive	13830	339548	353378	0	0.517652	0.51412	0.514258	0.0142843	0.0122936	1.01439	0.990237	1.03913	0.245236	0.941176	1	1
ICDs_K57	Diverticular disease	ICD	Digestive	23403	329975	353378	0	0.516797	0.514078	0.514258	0.0111924	0.00968056	1.01126	0.992249	1.03063	0.247589	0.945945	1	1
OPCS_J27_J53	Procedures on bile duct	OPCS	Digestive	4262	349116	353378	0	0.507946	0.514335	0.514258	-0.0250069	0.0218382	0.975303	0.934438	1.01796	0.252203	0.957406	1	1
ICDb_M70_M79	Other soft tissue disorders	ICD	Musculoskeletal	23773	329605	353378	0	0.516815	0.514074	0.514258	0.0108913	0.0095251	1.01095	0.992252	1.03	0.252836	0.957406	1	1
Q_part_multiple_birth	Whether part of multiple birth	Clinical	Other	7520	340667	348187	5191	0.518644	0.514156	0.514253	0.0186452	0.0165086	1.01882	0.986382	1.05233	0.258668	0.959173	1	1
NCI_1660	rosacea	Clinical	Dermatologic	564	352814	353378	0	0.497959	0.514284	0.514258	-0.0672472	0.0596253	0.934964	0.831842	1.05087	0.259451	0.959173	1	1
NCI_1264	epilepsy	Clinical	Neurological	2963	350415	353378	0	0.506728	0.514322	0.514258	-0.0293898	0.0261057	0.971038	0.922602	1.02202	0.260289	0.959173	1	1
ICDs_M13	Other arthritis	ICD	Musculoskeletal	9967	343411	353378	0	0.51869	0.51413	0.514258	0.0162603	0.0144556	1.01639	0.988	1.0456	0.260614	0.959173	1	1
ICDs_N12	Tubulo interstitial nephritis not specified as acute or chronic	ICD	Genitourinary	766	352612	353378	0	0.52893	0.514226	0.514258	0.0575397	0.0512552	1.05923	0.957988	1.17117	0.261406	0.959173	1	1
ICDs_G51	Facial nerve disorders	ICD	Neurological	747	352631	353378	0	0.528453	0.514228	0.514258	0.0579707	0.0519271	1.05968	0.957139	1.17321	0.264036	0.959173	1	1
NCI_1367	breast cysts	Clinical	Endocrine	1342	187413	188755	0	0.504558	0.515354	0.515277	-0.0432685	0.0387379	0.957654	0.887635	1.0332	0.264063	0.959173	1	1
NCI_1452	eczema/dermatitis	Clinical	Dermatologic	9037	344341	353378	0	0.518649	0.514143	0.514258	0.0167462	0.0150966	1.01689	0.987239	1.04743	0.267269	0.959173	1	1
ICDs_R22	Localised swelling mass and lump of skin and subcutaneous tissue	ICD	Dermatologic	1795	351583	353378	0	0.523467	0.514211	0.514258	0.0371126	0.0335263	1.03781	0.971806	1.1083	0.268195	0.959173	1	1
Q_hearing_prob_back	Hearing difficulties with background noise	Clinical	Sense_organs	131230	215345	346575	6803	0.515038	0.513825	0.514284	0.00555168	0.0050287	1.00557	0.995705	1.01553	0.26959	0.959173	1	1
ICDb_H30_H36	Disorders of choroid and retina	ICD	Sense_organs	6407	346971	353378	0	0.509777	0.514341	0.514258	-0.0197362	0.0179114	0.980457	0.946634	1.01549	0.270586	0.959173	1	1
E_LVEF_MRI	Left ventricular ejection fraction MRI	Clinical	Cardiovascular	NA	NA	2509	350869	NA	NA	NA	-0.0291209	0.0264325	NA	NA	NA	0.270695	0.959173	1	1
NCI_1626_1634_1638_1640_1644_1651_1654	fracture	Clinical	Musculoskeletal	6513	346865	353378	0	0.519345	0.514163	0.514258	0.0194885	0.0177375	1.01968	0.984839	1.05575	0.27184	0.959173	1	1
ICDb_K35_K38	Diseases of appendix	ICD	Digestive	3063	350315	353378	0	0.507241	0.514319	0.514258	-0.0282165	0.0256789	0.972178	0.924458	1.02236	0.271886	0.959173	1	1
NCI_1461	inflammatory bowel disease	Clinical	Digestive	3047	350331	353378	0	0.507225	0.514319	0.514258	-0.0282864	0.0257491	0.97211	0.924267	1.02243	0.272009	0.959173	1	1
ICDb_H90_H95	Other disorders of ear	ICD	Sense_organs	3881	349497	353378	0	0.520528	0.514189	0.514258	0.0251131	0.0228886	1.02543	0.980445	1.07248	0.272484	0.959173	1	1
ICDb_F40_F48	Neurotic stress related and somatoform disorders	ICD	Psychiatric	6255	347123	353378	0	0.509536	0.514343	0.514258	-0.0197475	0.0180555	0.980446	0.946356	1.01576	0.274115	0.959173	1	1
E_body_fat_perc_Imped	Body fat percentage impedance	Clinical	Anthropometric	NA	NA	344484	8894	NA	NA	NA	-0.00196711	0.00180046	NA	NA	NA	0.274587	0.959173	1	1
ICDb_F30_F39	Mood affective disorders	ICD	Psychiatric	10803	342575	353378	0	0.51806	0.514138	0.514258	0.0150806	0.0138377	1.01519	0.988031	1.04311	0.275789	0.959173	1	1
OPCS_T59	Excision of ganglion	OPCS	Musculoskeletal	2287	351091	353378	0	0.506418	0.514309	0.514258	-0.0322504	0.029684	0.968264	0.913537	1.02627	0.277322	0.959173	1	1
ICDs_H81	Disorders of vestibular function	ICD	Sense_organs	848	352530	353378	0	0.501508	0.514289	0.514258	-0.0528288	0.0486778	0.948542	0.862226	1.0435	0.277853	0.959173	1	1
OPCS_L49_L71	Procedures on peripheral artery	OPCS	Cardiovascular	3057	350321	353378	0	0.506752	0.514324	0.514258	-0.0279451	0.0257617	0.972442	0.924559	1.0228	0.27807	0.959173	1	1
ICDb_K50_K52	Noninfective enteritis and colitis	ICD	Digestive	16427	336951	353378	0	0.51711	0.514119	0.514258	0.0122205	0.011322	1.0123	0.990079	1.03501	0.280398	0.960667	1	1
ICDs_M796	Pain in limb	ICD	Musculoskeletal	5388	347990	353378	0	0.51938	0.514179	0.514258	0.0208712	0.0194456	1.02109	0.982906	1.06076	0.283078	0.960667	1	1
Q_CHO	Carbohydrate yesterday	Clinical	Lifestyle	NA	NA	50795	302583	NA	NA	NA	0.00647735	0.0060349	NA	NA	NA	0.283135	0.960667	1	1
ICDs_K60	Fissure and fistule	ICD	Digestive	2720	350658	353378	0	0.520921	0.514206	0.514258	0.0291871	0.0272722	1.02962	0.976026	1.08615	0.284435	0.960667	1	1
ICDb_H53_H54	Visual disturbances and blindness	ICD	Sense_organs	3217	350161	353378	0	0.507585	0.514319	0.514258	-0.0266458	0.0250774	0.973706	0.927004	1.02276	0.288029	0.960667	1	1
ICDs_O16	Unspecified maternal hypertension	ICD	Pregnancy	459	188296	188755	0	0.497808	0.515319	0.515277	-0.0706113	0.0665267	0.931824	0.817909	1.0616	0.288531	0.960667	1	1
ICDs_L91	Hypertrophic disorders of skin	ICD	Dermatologic	943	352435	353378	0	0.501624	0.514292	0.514258	-0.0488882	0.0461276	0.952288	0.869968	1.0424	0.289252	0.960667	1	1
ICDb_E15_E16	Other disorders of glucose regulation and pancreatic internal secretion (hypoglycemia)	ICD	Endocrine	809	352569	353378	0	0.500557	0.51429	0.514258	-0.0526449	0.0498359	0.948717	0.86043	1.04606	0.290858	0.960667	1	1
ICDs_K85	Acute pancreatitis	ICD	Digestive	1685	351693	353378	0	0.505001	0.514303	0.514258	-0.0363158	0.0345731	0.964336	0.901154	1.03195	0.293619	0.960667	1	1
ICDs_M75	Shoulder lesions	ICD	Musculoskeletal	7906	345472	353378	0	0.518573	0.514159	0.514258	0.0169035	0.0161151	1.01705	0.985425	1.04968	0.294169	0.960667	1	1
ICDcs_C53	Cervical cancer	ICD	Neoplasms	354	188401	188755	0	0.49522	0.515314	0.515277	-0.0788209	0.0751845	0.924205	0.797573	1.07094	0.294488	0.960667	1	1
ICDb_K65_K67	Diseases of peritoneum	ICD	Digestive	3216	350162	353378	0	0.507766	0.514318	0.514258	-0.0262613	0.0250738	0.974081	0.927367	1.02315	0.294974	0.960667	1	1
OPCS_T52	Fasciectomy palmar plantar digits	OPCS	Musculoskeletal	2782	350596	353378	0	0.520561	0.514208	0.514258	0.0283066	0.0270878	1.02871	0.975519	1.0848	0.296021	0.960667	1	1
NCI_1459	colitis not crohns or ulcerative colitis	Clinical	Digestive	924	352454	353378	0	0.502149	0.51429	0.514258	-0.0487196	0.0466212	0.952448	0.869274	1.04358	0.29606	0.960667	1	1
ICDcb_C76_C80	Malignant neoplasms of ill defined secondary and unspecified sites	ICD	Neoplasms	404	352974	353378	0	0.495633	0.51428	0.514258	-0.0736179	0.0704921	0.929027	0.809141	1.06668	0.296333	0.960667	1	1
NCI_1569	mumps/epidemic parotitis	Clinical	Infectious	770	352608	353378	0	0.528276	0.514228	0.514258	0.0532133	0.0511534	1.05465	0.954042	1.16588	0.298018	0.960667	1	1
OPCS_L90_L99	Vein thrombosis procedures	OPCS	Cardiovascular	1309	352069	353378	0	0.504621	0.514294	0.514258	-0.0405689	0.0392087	0.960243	0.889213	1.03695	0.300859	0.960667	1	1
ICDb_R10_R19	Symptoms and signs involving the digestive system and abdomen	ICD	Digestive	48943	304435	353378	0	0.51576	0.514017	0.514258	0.00710306	0.00691823	1.00713	0.993564	1.02088	0.304541	0.960667	1	1
ICDb_N30_N39	Other diseases of urinary system	ICD	Genitourinary	25240	328138	353378	0	0.512008	0.514431	0.514258	-0.00952887	0.00928959	0.990516	0.972645	1.00872	0.305022	0.960667	1	1
ICDs_K900	Coeliac disease	ICD	Digestive	1566	351812	353378	0	0.523765	0.514216	0.514258	0.0369614	0.0360608	1.03765	0.966844	1.11365	0.305253	0.960667	1	1
ICDs_R20	Disturbances of skin sensation	ICD	Neurological	2461	350917	353378	0	0.521239	0.514209	0.514258	0.0293096	0.0286423	1.02974	0.973527	1.08921	0.306077	0.960667	1	1
E_MA	Microalbumin in urine	Clinical	Genitourinary	NA	NA	106344	247034	NA	NA	NA	0.00429123	0.00419423	NA	NA	NA	0.306251	0.960667	1	1
OPCS_L84_L88	Varicose vein surgery	OPCS	Cardiovascular	9028	344350	353378	0	0.517876	0.514163	0.514258	0.0154621	0.0151175	1.01558	0.985932	1.04612	0.306364	0.960667	1	1
ICDb_J60_J70	Lung diseases due to external agents	ICD	Respiratory	916	352462	353378	0	0.525374	0.514229	0.514258	0.0478821	0.0469924	1.04905	0.956741	1.15026	0.308063	0.960667	1	1
ICDb_M05_M14	Inflammatory polyarthropathies	ICD	Musculoskeletal	16382	336996	353378	0	0.517243	0.514113	0.514258	0.0116089	0.0113896	1.01168	0.989342	1.03451	0.308078	0.960667	1	1
NCI_1457	duodenal ulcer	Clinical	Digestive	1415	351963	353378	0	0.50348	0.514301	0.514258	-0.0381235	0.037752	0.962594	0.893939	1.03652	0.312609	0.960667	1	1
NCI_1267	spinal injury	Clinical	Neurological	563	352815	353378	0	0.499126	0.514282	0.514258	-0.0602949	0.0597032	0.941487	0.837517	1.05836	0.312663	0.960667	1	1
ICDs_O02	Other abnormal products of conception	ICD	Pregnancy	1025	187730	188755	0	0.503899	0.515339	0.515277	-0.0450893	0.0447654	0.955912	0.875614	1.04357	0.313864	0.960667	1	1
NCI_1279	eye trauma	Clinical	Sense_organs	514	352864	353378	0	0.498066	0.514282	0.514258	-0.0628181	0.0625297	0.939114	0.830792	1.06156	0.315105	0.960667	1	1
OPCS_T20_T27_T97_T98	Repair of hernia	OPCS	Musculoskeletal	18846	334532	353378	0	0.51117	0.514432	0.514258	-0.0108726	0.0108244	0.989186	0.968421	1.0104	0.315175	0.960667	1	1
NCI_1113	emphysema/chronic bronchitis	Clinical	Respiratory	7436	345942	353378	0	0.510108	0.514347	0.514258	-0.0165783	0.0166173	0.983558	0.95204	1.01612	0.318479	0.960667	1	1
Q_diabetes	Whether diabetes of any type diagnosed by a doctor	Clinical	Endocrine	17193	335414	352607	771	0.516644	0.51413	0.514253	0.0111153	0.0111564	1.01118	0.989306	1.03353	0.319084	0.960667	1	1
ICDs_H33	Retinal detachments and breaks	ICD	Sense_organs	2836	350542	353378	0	0.507979	0.514309	0.514258	-0.0265096	0.026724	0.973839	0.924143	1.02621	0.321251	0.960667	1	1
ICDs_J33	Nasal polyp	ICD	Respiratory	2748	350630	353378	0	0.52012	0.514212	0.514258	0.0268242	0.027158	1.02719	0.97394	1.08335	0.323222	0.960667	1	1
ICDs_K13	Other diseases of lip and oral mucosa	ICD	Digestive	2469	350909	353378	0	0.521694	0.514206	0.514258	0.0282446	0.0286176	1.02865	0.972538	1.08799	0.323572	0.960667	1	1
E_tunk_fat_perc_DXA	Trunk tissue fat percentage DXA	Clinical	Anthropometric	NA	NA	2623	350755	NA	NA	NA	-0.0253404	0.0257266	NA	NA	NA	0.32472	0.960667	1	1
ICDs_I71	Aortic aneurysm or dissection	ICD	Cardiovascular	1259	352119	353378	0	0.523762	0.514224	0.514258	0.0395738	0.0401978	1.04037	0.961545	1.12565	0.324747	0.960667	1	1
OPCS_W83_W86	Other therapeutic endoscopic operation of joint	OPCS	Musculoskeletal	10372	343006	353378	0	0.517724	0.514153	0.514258	0.0138971	0.0141151	1.01399	0.986326	1.04244	0.324843	0.960667	1	1
OPCS_L49_L54	Procedures on the iliac artery	OPCS	Cardiovascular	691	352687	353378	0	0.500072	0.514286	0.514258	-0.0530492	0.054011	0.948333	0.853072	1.05423	0.326036	0.960667	1	1
E_VAT_mass_DXA	VAT mass DXA	Clinical	Anthropometric	NA	NA	2675	350703	NA	NA	NA	-0.0164635	0.0168217	NA	NA	NA	0.327814	0.960667	1	1
ICDb_R47_R49	Symptoms and signs involving speech and voice	ICD	Other	2133	351245	353378	0	0.52142	0.514215	0.514258	0.0301165	0.0307864	1.03057	0.970227	1.09468	0.327876	0.960667	1	1
ICDs_E04	Other non toxic goitre	ICD	Endocrine	1401	351977	353378	0	0.505881	0.514292	0.514258	-0.0368917	0.037901	0.963781	0.89478	1.0381	0.330421	0.960667	1	1
Q_income	Average household income before tax	Clinical	Other	NA	NA	304103	49275	NA	NA	NA	-0.00222518	0.00228682	NA	NA	NA	0.330532	0.960667	1	1
ICDs_M502_M512	Prolapsed disk	ICD	Musculoskeletal	2467	350911	353378	0	0.521169	0.51421	0.514258	0.027726	0.0286127	1.02811	0.972043	1.08742	0.332454	0.960667	1	1
OPCS_Q22_Q24	Excision of uterine adnexa	OPCS	Genitourinary	9998	178757	188755	0	0.51165	0.51548	0.515277	-0.0140541	0.0145323	0.986044	0.958355	1.01453	0.33352	0.960667	1	1
NCI_1207_1210_1214_1404_1518_1679	other urological problem male	Clinical	Genitourinary	7107	157516	164623	0	0.517533	0.51289	0.513091	0.0168234	0.0174006	1.01697	0.982867	1.05225	0.333592	0.960667	1	1
OPCS_K57_K58_K62	Procedures for arrythmia other than defib and pacemaker	OPCS	Cardiovascular	2137	351241	353378	0	0.506843	0.514303	0.514258	-0.0296456	0.0307386	0.97079	0.914029	1.03108	0.334885	0.960667	1	1
ICDb_J95_J99	Other diseases of the respiratory system	ICD	Respiratory	4697	348681	353378	0	0.509002	0.514329	0.514258	-0.0200375	0.0208473	0.980162	0.940919	1.02104	0.336506	0.960667	1	1
OPCS_C54_C80_C88	Procedures on the retina including buckling	OPCS	Sense_organs	4737	348641	353378	0	0.509638	0.514321	0.514258	-0.019917	0.0207539	0.98028	0.941205	1.02098	0.337252	0.960667	1	1
Q_chest_pain	Chest pain or discomfort walking normally	Clinical	Cardiovascular	9469	44901	54370	299008	0.516727	0.513721	0.514244	0.0154163	0.0161154	1.01554	0.98396	1.04812	0.33873	0.960667	1	1
ICDcb_C60_C63	Malignant neoplasms of male genital organs	ICD	Neoplasms	6755	157868	164623	0	0.517497	0.512902	0.513091	0.0170112	0.0178169	1.01716	0.98225	1.0533	0.339649	0.960667	1	1
ICDb_N25_N29	Other disorders of kidney and ureter	ICD	Genitourinary	2260	351118	353378	0	0.52093	0.514215	0.514258	0.028575	0.0299391	1.02899	0.970343	1.09118	0.339806	0.960667	1	1
Q_live_births_n	Total number of live births	Clinical	Pregnancy	NA	NA	188648	107	NA	NA	NA	-0.00289932	0.00303975	NA	NA	NA	0.340184	0.960667	1	1
E_MCV	Mean corpuscular volume femtoliters	Clinical	Hematologic	NA	NA	339981	13397	NA	NA	NA	-0.00225353	0.00237668	NA	NA	NA	0.343036	0.960667	1	1
OPCS_A84	Neurophysiological operations	OPCS	Neurological	2053	351325	353378	0	0.52041	0.514222	0.514258	0.0296838	0.0313568	1.03013	0.968724	1.09543	0.343742	0.960667	1	1
ICDs_O47	False labour	ICD	Pregnancy	810	187945	188755	0	0.526413	0.515229	0.515277	0.0477546	0.0505474	1.04891	0.949976	1.15815	0.344611	0.960667	1	1
NCI_1556	menorrhagia unknown cause	Clinical	Genitourinary	952	187803	188755	0	0.505767	0.515325	0.515277	-0.0434563	0.0459794	0.957474	0.874961	1.04777	0.344716	0.960667	1	1
ICDs_K920	Haematemesis	ICD	Digestive	1679	351699	353378	0	0.521452	0.514224	0.514258	0.0326855	0.0346662	1.03323	0.965354	1.10587	0.345703	0.960667	1	1
NCI_1154	irritable bowel syndrome	Clinical	Digestive	8404	344974	353378	0	0.518197	0.514162	0.514258	0.0147251	0.0156579	1.01483	0.984162	1.04646	0.346962	0.960667	1	1
ICDs_M255	Pain in joint	ICD	Musculoskeletal	6747	346631	353378	0	0.518342	0.514179	0.514258	0.0163411	0.0174106	1.01648	0.982374	1.05176	0.347908	0.960667	1	1
ICDs_E83	Disorders of mineral metabolism	ICD	Endocrine	1815	351563	353378	0	0.505653	0.514303	0.514258	-0.0312469	0.0333478	0.969236	0.907911	1.0347	0.348868	0.960667	1	1
NCI_1442	helicobacter pylori	Clinical	Digestive	943	352435	353378	0	0.502017	0.514291	0.514258	-0.0431755	0.0461515	0.957743	0.874912	1.04842	0.349558	0.960667	1	1
ICDs_H90	Conductive and sensorineural hearing loss	ICD	Sense_organs	831	352547	353378	0	0.525608	0.514231	0.514258	0.0459997	0.0492181	1.04707	0.950785	1.15312	0.349825	0.960667	1	1
OPCS_H51_H53	Procedures for heamorroids	OPCS	Digestive	2792	350586	353378	0	0.507493	0.514312	0.514258	-0.0250464	0.0268984	0.975265	0.92518	1.02806	0.351813	0.960667	1	1
ICDs_K74	Fibrosis and cirrhosis of liver	ICD	Digestive	765	352613	353378	0	0.50163	0.514286	0.514258	-0.0475471	0.0512489	0.953566	0.862435	1.05432	0.353585	0.960667	1	1
ICDs_N41	Inflammatory diseases of prostate prostatitis	ICD	Genitourinary	1373	163250	164623	0	0.522083	0.513014	0.513091	0.0354522	0.0384979	1.03609	0.960786	1.11729	0.357011	0.960667	1	1
E_trunk_fat_MRI	Total trunk fat MRI	Clinical	Anthropometric	NA	NA	275	353103	NA	NA	NA	-0.0878217	0.0952571	NA	NA	NA	0.357409	0.960667	1	1
NCI_1439_1568_1570_1674_1575_1567_1569	viral infection	Clinical	Infectious	2765	350613	353378	0	0.520982	0.514205	0.514258	0.0245991	0.0270503	1.0249	0.971981	1.08071	0.363073	0.960667	1	1
ICDs_G473	Sleep apnea	ICD	Neurological	3886	349492	353378	0	0.508431	0.514323	0.514258	-0.0207909	0.0228775	0.979424	0.936477	1.02434	0.363492	0.960667	1	1
ICDs_H65_H66	Otitis media	ICD	Sense_organs	1498	351880	353378	0	0.522296	0.514224	0.514258	0.0331912	0.0366781	1.03375	0.962041	1.1108	0.365441	0.960667	1	1
ICDs_O03	Spontaneous abortion	ICD	Pregnancy	1055	187700	188755	0	0.505481	0.515332	0.515277	-0.0395765	0.0441267	0.961196	0.881558	1.04803	0.369826	0.960667	1	1
NCI_1551	ovarian problem	Clinical	Genitourinary	3348	185407	188755	0	0.521135	0.515171	0.515277	0.0221099	0.024677	1.02236	0.974085	1.07302	0.3702	0.960667	1	1
E_cardiac_index_MRI	Cardiac index MRI	Clinical	Cardiovascular	NA	NA	2511	350867	NA	NA	NA	-0.0186109	0.0207672	NA	NA	NA	0.370251	0.960667	1	1
OPCS_H47_H57_exc	Procedures on anus	OPCS	Digestive	8991	344387	353378	0	0.517053	0.514185	0.514258	0.0135466	0.0151301	1.01364	0.984021	1.04415	0.370571	0.960667	1	1
E_PDW	Platelet distribution width	Clinical	Hematologic	NA	NA	339977	13401	NA	NA	NA	-0.00211826	0.00236579	NA	NA	NA	0.370588	0.960667	1	1
ICDb_H60_H62	Diseases of external ear	ICD	Sense_organs	1246	352132	353378	0	0.505154	0.51429	0.514258	-0.0358574	0.0401754	0.964778	0.891722	1.04382	0.372155	0.960667	1	1
OPCS_C12_C23	Procedure on eyelid	OPCS	Sense_organs	8106	345272	353378	0	0.517816	0.514175	0.514258	0.0141648	0.0159352	1.01427	0.983077	1.04644	0.374019	0.960667	1	1
NCI_1454	blistering/desquamating skin disorder	Clinical	Dermatologic	621	352757	353378	0	0.526595	0.514236	0.514258	0.0504467	0.0569097	1.05174	0.940733	1.17585	0.375211	0.960667	1	1
OPCS_A24_A36	Procedures on cranial nerves	OPCS	Neurological	371	353007	353378	0	0.530014	0.514241	0.514258	0.0650985	0.0736349	1.06726	0.923831	1.23297	0.37639	0.960667	1	1
ICDs_R51	Headache	ICD	Neurological	6550	346828	353378	0	0.517891	0.51419	0.514258	0.0156062	0.0176594	1.01573	0.981173	1.0515	0.376802	0.960667	1	1
Q_computer	Time spent using computer	Clinical	Lifestyle	NA	NA	350709	2669	NA	NA	NA	-0.00186288	0.00211078	NA	NA	NA	0.377477	0.960667	1	1
ICDs_F33	Recurrent depressive disorder	ICD	Psychiatric	607	352771	353378	0	0.527147	0.514236	0.514258	0.0506985	0.0575627	1.05201	0.939766	1.17765	0.378285	0.960667	1	1
ICDs_N13	Obstructive and reflux uropathy	ICD	Genitourinary	2298	351080	353378	0	0.520394	0.514218	0.514258	0.0261312	0.0296727	1.02648	0.96848	1.08794	0.378443	0.960667	1	1
E_neuroticism_score	Neuroticism score	Clinical	Psychiatric	NA	NA	287230	66148	NA	NA	NA	0.00223629	0.00254186	NA	NA	NA	0.378975	0.960667	1	1
OPCS_W19_W30	Reduction of fracture or fixation	OPCS	Musculoskeletal	15493	337885	353378	0	0.511808	0.51437	0.514258	-0.0102316	0.0116408	0.989821	0.967493	1.01266	0.379454	0.960667	1	1
ICDcb_C50_C50	Malignant neoplasm of breast	ICD	Neoplasms	9399	179356	188755	0	0.518567	0.515104	0.515277	0.0131801	0.0150082	1.01327	0.983895	1.04352	0.379808	0.960667	1	1
ICDs_F32	Depression	ICD	Psychiatric	10009	343369	353378	0	0.517468	0.514165	0.514258	0.0126035	0.0143598	1.01268	0.984578	1.04159	0.380079	0.960667	1	1
ICDs_H00	Hordeolum and chalazion	ICD	Sense_organs	1585	351793	353378	0	0.5065	0.514293	0.514258	-0.0312285	0.0356283	0.969254	0.903879	1.03936	0.380825	0.960667	1	1
NCI_1479	rheumatic fever	Clinical	Infectious	1042	352336	353378	0	0.505188	0.514285	0.514258	-0.038524	0.0439525	0.962209	0.882787	1.04878	0.380829	0.960667	1	1
NCI_1541	carpal tunnel syndrome	Clinical	Musculoskeletal	587	352791	353378	0	0.52841	0.514235	0.514258	0.0512613	0.0585451	1.0526	0.938486	1.18058	0.381211	0.960667	1	1
OPCS_K59_K72	Implantation of cardioverter defibrillator	OPCS	Cardiovascular	585	352793	353378	0	0.500788	0.51428	0.514258	-0.051142	0.05867	0.950144	0.846932	1.06593	0.383431	0.960667	1	1
ICDb_I70_I79	Diseases of arteries arterioles and capillaries	ICD	Cardiovascular	6585	346793	353378	0	0.510087	0.514337	0.514258	-0.0153851	0.0177002	0.984733	0.951156	1.01949	0.384806	0.960667	1	1
ICDs_N95	Menopausal and other perimenopausal disorders bleeding	ICD	Genitourinary	8766	179989	188755	0	0.512433	0.515415	0.515277	-0.0134944	0.0155523	0.986596	0.956976	1.01713	0.385615	0.960667	1	1
ICDs_H25	Senile cataract	ICD	Sense_organs	7071	346307	353378	0	0.518459	0.514172	0.514258	0.0148762	0.0171702	1.01499	0.981398	1.04973	0.386234	0.960667	1	1
NCI_1220	diabetes	Clinical	Endocrine	16759	336619	353378	0	0.51632	0.514155	0.514258	0.00975691	0.0113009	1.0098	0.987684	1.03242	0.387933	0.960667	1	1
ICDs_E10	Insulin dependent diabetes mellitus	ICD	Endocrine	2440	350938	353378	0	0.520296	0.514216	0.514258	0.0248179	0.0288017	1.02513	0.968862	1.08466	0.3888	0.960667	1	1
OPCS_K25	Repair of mitral valve	OPCS	Cardiovascular	494	352884	353378	0	0.527753	0.514239	0.514258	0.0543006	0.0639206	1.0558	0.931477	1.19672	0.395407	0.960667	1	1
ICDs_N87	Dysplasia of cervix uteri	ICD	Neoplasms	1275	187480	188755	0	0.523891	0.515218	0.515277	0.0336557	0.0398092	1.03423	0.9566	1.11816	0.397769	0.960667	1	1
OPCS_C80_C88	Procedures on the retina	OPCS	Sense_organs	4626	348752	353378	0	0.510193	0.514312	0.514258	-0.017708	0.0209974	0.982448	0.942836	1.02372	0.399067	0.960667	1	1
ICDs_I713_I716	Abdominal aortic aneurysm	ICD	Cardiovascular	821	352557	353378	0	0.524265	0.514235	0.514258	0.0418185	0.049786	1.04271	0.945764	1.14958	0.400876	0.960667	1	1
ICDb_R83_R89	Abnormal findings on examination of other body fluids substances and tissues without diagnosis	ICD	Other	1702	351676	353378	0	0.522477	0.514218	0.514258	0.0288665	0.0344256	1.02929	0.962128	1.10113	0.401648	0.960667	1	1
ICDb_K55_K63	Other diseases of intestines	ICD	Digestive	55746	297632	353378	0	0.51525	0.514072	0.514258	0.00551002	0.0065873	1.00553	0.992626	1.01859	0.402887	0.960667	1	1
NCI_1412	bronchitis	Clinical	Respiratory	2593	350785	353378	0	0.508965	0.514297	0.514258	-0.023287	0.0279023	0.976982	0.924987	1.0319	0.403985	0.960667	1	1
NCI_1538	arthritis nos	Clinical	Musculoskeletal	2771	350607	353378	0	0.510178	0.51429	0.514258	-0.0225583	0.0270475	0.977694	0.927214	1.03092	0.404321	0.960667	1	1
NCI_1093	pulmonary embolism	Clinical	Cardiovascular	2968	350410	353378	0	0.509274	0.5143	0.514258	-0.0216608	0.026108	0.978572	0.929757	1.02995	0.406766	0.960667	1	1
NCI_1445	clotting disorder/excessive bleeding	Clinical	Hematologic	676	352702	353378	0	0.503652	0.514279	0.514258	-0.0451317	0.054469	0.955872	0.859082	1.06357	0.407407	0.960667	1	1
ICDs_N18	Chronic renal failure	ICD	Genitourinary	3895	349483	353378	0	0.509795	0.514308	0.514258	-0.0189672	0.0229031	0.981212	0.938139	1.02626	0.407625	0.960667	1	1
E_trunk_fat_mass_DXA	Trunk fat mass DXA	Clinical	Anthropometric	NA	NA	2661	350717	NA	NA	NA	-0.0198555	0.0240788	NA	NA	NA	0.40967	0.960667	1	1
ICDs_D50	Iron deficiency anaemia	ICD	Hematologic	6528	346850	353378	0	0.51777	0.514192	0.514258	0.0144846	0.0177008	1.01459	0.979994	1.05041	0.41315	0.960667	1	1
ICDs_I48	Atrial fibrillation and flutter	ICD	Cardiovascular	12860	340518	353378	0	0.516522	0.514173	0.514258	0.0105726	0.0129311	1.01063	0.985336	1.03657	0.413558	0.960667	1	1
NCI_1137	other abdominal problem	Clinical	Digestive	4654	348724	353378	0	0.510252	0.514312	0.514258	-0.0170789	0.0209351	0.983066	0.943545	1.02424	0.414642	0.960667	1	1
Q_fish_oily	Oily fish intake	Clinical	Lifestyle	NA	NA	351778	1600	NA	NA	NA	-0.00181008	0.00222138	NA	NA	NA	0.415162	0.960667	1	1
ICDs_K922	Gastro intestinal haemorrhage	ICD	Digestive	4568	348810	353378	0	0.51828	0.514205	0.514258	0.017123	0.0210939	1.01727	0.97607	1.06021	0.416906	0.960667	1	1
ICDb_E50_E64	Other nutritional deficiencies	ICD	Endocrine	1150	352228	353378	0	0.505809	0.514286	0.514258	-0.0338958	0.0418114	0.966672	0.890612	1.04923	0.417589	0.960667	1	1
ICDs_K61	Abcess anal rectal	ICD	Digestive	1150	352228	353378	0	0.505014	0.514288	0.514258	-0.0338036	0.0418262	0.966761	0.890669	1.04936	0.419019	0.960667	1	1
NCI_1465	osteoarthritis	Clinical	Musculoskeletal	29808	323570	353378	0	0.516208	0.514079	0.514258	0.00701809	0.00869942	1.00704	0.990017	1.02436	0.419809	0.960667	1	1
NCI_1503	anal problem	Clinical	Digestive	1146	352232	353378	0	0.506447	0.514284	0.514258	-0.0336725	0.0419247	0.966888	0.890613	1.0497	0.421925	0.960667	1	1
NCI_1553	cervical problem	Clinical	Genitourinary	930	187825	188755	0	0.506458	0.51532	0.515277	-0.0371866	0.0464841	0.963496	0.879593	1.0554	0.423791	0.960667	1	1
ICDb_L20_L30	Dermatitis and eczema	ICD	Dermatologic	2645	350733	353378	0	0.508867	0.514299	0.514258	-0.0220347	0.0276274	0.978206	0.926645	1.03264	0.425157	0.960667	1	1
ICDb_K90_K93	Other diseases of the digestive system	ICD	Digestive	10850	342528	353378	0	0.516509	0.514187	0.514258	0.0109087	0.0138259	1.01097	0.98394	1.03874	0.430082	0.960667	1	1
ICDs_M05_M06	Rheumatoid arthritis	ICD	Musculoskeletal	3821	349557	353378	0	0.510336	0.514301	0.514258	-0.0181743	0.0230637	0.98199	0.938588	1.0274	0.430726	0.960667	1	1
OPCS_S05_S11	Removal of skin lesion	OPCS	Dermatologic	31679	321699	353378	0	0.515692	0.514117	0.514258	0.00656762	0.0083523	1.00659	0.990245	1.0232	0.431677	0.960667	1	1
ICDb_J00_J06	Acute upper respiratory infections	ICD	Respiratory	2528	350850	353378	0	0.519527	0.51422	0.514258	0.0219786	0.0282608	1.02222	0.967139	1.08044	0.436681	0.960667	1	1
ICDcb_D10_D36	Benign neoplasms	ICD	Neoplasms	723	352655	353378	0	0.50447	0.514278	0.514258	-0.0409308	0.0526844	0.959896	0.865721	1.06431	0.437269	0.960667	1	1
NCI_1440	tuberculosis	Clinical	Infectious	1686	351692	353378	0	0.52068	0.514227	0.514258	0.0267721	0.0346527	1.02713	0.959688	1.09932	0.439696	0.960667	1	1
ICDs_B07	Viral warts	ICD	Infectious	621	352757	353378	0	0.503211	0.514278	0.514258	-0.0436254	0.0568168	0.957312	0.856427	1.07008	0.442648	0.960667	1	1
E_FEVS_best	Forced expiratory volume in 1 sec Best measure	Clinical	Respiratory	NA	NA	267307	86071	NA	NA	NA	-0.00151821	0.00198331	NA	NA	NA	0.443979	0.960667	1	1
E_handgrip	Mean hand grip strength	Clinical	Musculoskeletal	NA	NA	351235	2143	NA	NA	NA	0.00121791	0.00160686	NA	NA	NA	0.448484	0.960667	1	1
ICDs_I42	Cardiomyopathy	ICD	Cardiovascular	1090	352288	353378	0	0.505782	0.514284	0.514258	-0.0325522	0.0429802	0.967972	0.889769	1.05305	0.448868	0.960667	1	1
ICDs_J02	Acute pharyngitis	ICD	Respiratory	741	352637	353378	0	0.523953	0.514238	0.514258	0.039392	0.0520895	1.04018	0.939222	1.15199	0.449382	0.960667	1	1
NCI_1482	chronic fatigue syndrome	Clinical	Musculoskeletal	1596	351782	353378	0	0.507599	0.514288	0.514258	-0.0268503	0.0354954	0.973507	0.908081	1.04365	0.449419	0.960667	1	1
ICDs_R11	Nausea and vomiting	ICD	Digestive	9969	343409	353378	0	0.516719	0.514187	0.514258	0.0108203	0.0143961	1.01088	0.982754	1.03981	0.452257	0.960667	1	1
NCI_1154_1456_1461_1502_1503_1599_1603	bowel problem	Clinical	Digestive	23564	329814	353378	0	0.512849	0.514359	0.514258	-0.00718476	0.00956454	0.992841	0.974402	1.01163	0.452552	0.960667	1	1
ICDs_N132	Hydronephrosis with renal and ureteral calculous obstruction	ICD	Genitourinary	552	352826	353378	0	0.525011	0.514241	0.514258	0.0453389	0.0604036	1.04638	0.929552	1.1779	0.452744	0.960667	1	1
OPCS_C44_C51	Procedures on cornea	OPCS	Sense_organs	644	352734	353378	0	0.524748	0.514239	0.514258	0.0418653	0.0559042	1.04275	0.934534	1.16351	0.45382	0.960667	1	1
ICDb_R20_R23	Symptoms and signs involving the skin and subcutaneous tissue	ICD	Dermatologic	6145	347233	353378	0	0.517452	0.514202	0.514258	0.0136414	0.0182219	1.01373	0.978168	1.05059	0.45405	0.960667	1	1
NCI_1243	psychological/psychiatric problem	Clinical	Psychiatric	26704	326674	353378	0	0.515973	0.514118	0.514258	0.00674607	0.00903001	1.00677	0.989107	1.02475	0.455006	0.960667	1	1
NCI_1453	psoriasis	Clinical	Dermatologic	4062	349316	353378	0	0.508653	0.514323	0.514258	-0.0166371	0.0224416	0.983501	0.941178	1.02773	0.458503	0.960667	1	1
ICDb_G35_G37	Demyelinating diseases of the central nervous system	ICD	Neurological	1331	352047	353378	0	0.507513	0.514284	0.514258	-0.0287831	0.0388661	0.971627	0.90036	1.04854	0.458995	0.960667	1	1
NCI_1309	osteoporosis	Clinical	Musculoskeletal	5539	347839	353378	0	0.518451	0.514191	0.514258	0.014296	0.0193756	1.0144	0.976598	1.05366	0.460589	0.960667	1	1
NCI_1552	uterine problem	Clinical	Genitourinary	10693	178062	188755	0	0.513381	0.51539	0.515277	-0.0103793	0.0140996	0.989674	0.962699	1.01741	0.461665	0.960667	1	1
ICDs_K29	Gastritis	ICD	Digestive	24660	328718	353378	0	0.515512	0.514164	0.514258	0.00688725	0.00938661	1.00691	0.988555	1.02561	0.463099	0.960667	1	1
OPCS_E46_E52	Procedures on bronchus endoscopy	OPCS	Respiratory	4855	348523	353378	0	0.51742	0.514214	0.514258	0.015002	0.0205069	1.01512	0.975123	1.05675	0.464402	0.960667	1	1
OPCS_A52	Therapeutic epidural injection	OPCS	Neurological	4428	348950	353378	0	0.518602	0.514203	0.514258	0.0156138	0.0214225	1.01574	0.97397	1.05929	0.46608	0.960667	1	1
ICDs_R876	Abnormal cytological findings female	ICD	Genitourinary	1118	187637	188755	0	0.523542	0.515227	0.515277	0.030794	0.0424733	1.03127	0.948898	1.1208	0.468355	0.960667	1	1
OPCS_H04_H46_exc	Colorectal procedures other than endoscopy	OPCS	Digestive	22640	330738	353378	0	0.515525	0.514171	0.514258	0.00708852	0.00979221	1.00711	0.987969	1.02663	0.469118	0.960667	1	1
E_fluid_intel	Score on fluid intelligence test correct answers	Clinical	Neurological	NA	NA	89555	263823	NA	NA	NA	0.00318425	0.00442726	NA	NA	NA	0.471997	0.960667	1	1
ICDs_K35	Acute appendicitis	ICD	Digestive	2480	350898	353378	0	0.509106	0.514294	0.514258	-0.0204383	0.0285156	0.979769	0.926511	1.03609	0.473565	0.960667	1	1
ICDb_M60_M63	Disorders of muscles	ICD	Musculoskeletal	978	352400	353378	0	0.505499	0.514282	0.514258	-0.032461	0.0453274	0.96806	0.885766	1.058	0.473939	0.960667	1	1
ICDs_R06	Abnormalities of breathing	ICD	Respiratory	7940	345438	353378	0	0.51102	0.514333	0.514258	-0.0114299	0.0160849	0.988635	0.957953	1.0203	0.477355	0.960667	1	1
ICDcs_C44	Other malignant neoplasms of skin	ICD	Neoplasms	14090	339288	353378	0	0.516291	0.514174	0.514258	0.00869915	0.0122714	1.00874	0.984764	1.03329	0.478372	0.960667	1	1
ICDb_H49_H52	Disorders of ocular muscles binocular movement accommodation and refraction	ICD	Sense_organs	2503	350875	353378	0	0.509489	0.514292	0.514258	-0.0201086	0.0284094	0.980092	0.92701	1.03621	0.479094	0.960667	1	1
ICDb_J90_J94	Other diseases of pleura	ICD	Respiratory	5748	347630	353378	0	0.517073	0.514212	0.514258	0.0133611	0.0189038	1.01345	0.976588	1.0517	0.479663	0.960667	1	1
E_heel_BMD_T	Mean heel bone mineral density score st devs	Clinical	Musculoskeletal	NA	NA	204192	149186	NA	NA	NA	-0.00213982	0.00303776	NA	NA	NA	0.48118	0.960667	1	1
OPCS_A01_A22	Procedures on the brain	OPCS	Neurological	1306	352072	353378	0	0.507378	0.514284	0.514258	-0.0276415	0.0392322	0.972737	0.900742	1.05049	0.481201	0.960667	1	1
NCI_1510	dyspepsia indigestion	Clinical	Digestive	450	352928	353378	0	0.526641	0.514242	0.514258	0.0467153	0.0668803	1.04782	0.919091	1.19459	0.48471	0.960667	1	1
ICDb_D70_D77	Other diseases of blood and blood forming organs	ICD	Hematologic	3959	349419	353378	0	0.518139	0.514214	0.514258	0.0157728	0.0226473	1.0159	0.97179	1.06201	0.486108	0.960667	1	1
NCI_1077	heart arrhythmia	Clinical	Cardiovascular	5518	347860	353378	0	0.517551	0.514206	0.514258	0.0133961	0.0192831	1.01349	0.975896	1.05252	0.487208	0.960667	1	1
Q_education	Education University or College	Clinical	Other	110412	239640	350052	3326	0.514871	0.514164	0.514387	0.00359977	0.00518889	1.00361	0.993451	1.01387	0.487838	0.960667	1	1
NCI_1275	retinal problem	Clinical	Sense_organs	2186	351192	353378	0	0.519723	0.514224	0.514258	0.0210946	0.0304221	1.02132	0.9622	1.08407	0.488031	0.960667	1	1
ICDcb_C69_C72	Malignant neoplasms of eye brain and other parts of CNS	ICD	Neoplasms	520	352858	353378	0	0.503205	0.514274	0.514258	-0.0430691	0.0621111	0.957845	0.848057	1.08185	0.488176	0.960667	1	1
ICDb_D80_D89	Certain disorders involving the immune mechanism	ICD	Hematologic	910	352468	353378	0	0.522577	0.514237	0.514258	0.0325543	0.0470416	1.03309	0.942097	1.13287	0.488824	0.960667	1	1
NCI_1464	rheumatoid arthritis	Clinical	Musculoskeletal	3949	349429	353378	0	0.510892	0.514296	0.514258	-0.0156888	0.022684	0.984434	0.941624	1.02919	0.489199	0.960667	1	1
E_BMD_DXA	Total BMD DXA	Clinical	Musculoskeletal	NA	NA	2651	350727	NA	NA	NA	0.0205026	0.0296526	NA	NA	NA	0.489358	0.960667	1	1
OPCS_K40_K51_K75	Coronary artery bypass graft surgery or angioplasty or percutaneous coronary intervention	OPCS	Cardiovascular	11006	342372	353378	0	0.511253	0.514355	0.514258	-0.00962955	0.0139638	0.990417	0.963677	1.0179	0.490475	0.960667	1	1
ICDb_M20_M36	Other joint disorders	ICD	Musculoskeletal	33442	319936	353378	0	0.515703	0.514107	0.514258	0.00561052	0.00814838	1.00563	0.989693	1.02182	0.491106	0.960667	1	1
ICDs_K02	Dental caries	ICD	Digestive	2617	350761	353378	0	0.509745	0.514292	0.514258	-0.0190364	0.0277722	0.981144	0.929164	1.03603	0.493092	0.960667	1	1
ICDs_A41	Other septicaemia	ICD	Infectious	3432	349946	353378	0	0.518063	0.514221	0.514258	0.0166725	0.0243307	1.01681	0.96946	1.06648	0.493149	0.960667	1	1
NCI_1207	prostate problem not cancer	Clinical	Genitourinary	6221	158402	164623	0	0.516681	0.512949	0.513091	0.0127117	0.0185878	1.01279	0.976559	1.05037	0.494035	0.960667	1	1
ICDs_O04	Medical abortion	ICD	Pregnancy	874	187881	188755	0	0.506152	0.515319	0.515277	-0.0330712	0.048374	0.96747	0.879955	1.06369	0.494231	0.960667	1	1
ICDs_N31	Neuromuscular dysfunction of bladder not elsewhere classified	ICD	Genitourinary	1389	351989	353378	0	0.506982	0.514287	0.514258	-0.0259165	0.0380421	0.974416	0.904404	1.04985	0.495848	0.960667	1	1
E_vision_logMAR	Mean performance on logMAR vision acuity test	Clinical	Sense_organs	NA	NA	75276	278102	NA	NA	NA	0.0033923	0.00498968	NA	NA	NA	0.496593	0.960667	1	1
ICDs_R194	Change in bowel habit	ICD	Digestive	9595	343783	353378	0	0.51694	0.514183	0.514258	0.00997345	0.0146722	1.01002	0.981391	1.03949	0.496641	0.960667	1	1
NCI_1458	diverticular disease/diverticulitis	Clinical	Digestive	4005	349373	353378	0	0.511013	0.514295	0.514258	-0.0153129	0.0225538	0.984804	0.942218	1.02931	0.497194	0.960667	1	1
ICDs_L90	Atrophic disorders of skin	ICD	Dermatologic	2383	350995	353378	0	0.519543	0.514222	0.514258	0.0197615	0.0291145	1.01996	0.963384	1.07985	0.49725	0.960667	1	1
ICDb_M40_M43	Deforming dorsopathies	ICD	Musculoskeletal	2401	350977	353378	0	0.510193	0.514286	0.514258	-0.0196095	0.0290139	0.980582	0.926374	1.03796	0.499172	0.960667	1	1
OPCS_C59_C69	Procedures on iris anterior chamber	OPCS	Sense_organs	2057	351321	353378	0	0.509497	0.514286	0.514258	-0.0211625	0.0313557	0.97906	0.920701	1.04112	0.49976	0.960667	1	1
ICDs_G35	Multiple sclerosis	ICD	Neurological	1153	352225	353378	0	0.507806	0.514279	0.514258	-0.0278817	0.0417501	0.972503	0.896092	1.05543	0.504286	0.960667	1	1
NCI_1112	chronic obstructive airways disease	Clinical	Respiratory	1233	352145	353378	0	0.520686	0.514236	0.514258	0.026986	0.0404831	1.02735	0.948986	1.11219	0.504968	0.960667	1	1
NCI_1434	other neurological problem	Clinical	Neurological	5070	348308	353378	0	0.511182	0.514303	0.514258	-0.0133334	0.0200201	0.986755	0.948785	1.02624	0.505439	0.960667	1	1
MI_Outcomes	Myocardial infarction outcomes	Clinical	Cardiovascular	14343	339035	353378	0	0.515528	0.514204	0.514258	0.00814661	0.0122665	1.00818	0.98423	1.03271	0.50659	0.960667	1	1
OPCS_C39_C43	Procedures on conjunctiva	OPCS	Sense_organs	1069	352309	353378	0	0.521628	0.514236	0.514258	0.0286162	0.0434239	1.02903	0.945072	1.12045	0.509826	0.960667	1	1
Q_fresh_fruit	Fresh fruit intake	Clinical	Lifestyle	NA	NA	352169	1209	NA	NA	NA	-0.00150358	0.0022832	NA	NA	NA	0.510192	0.960667	1	1
E_PP	Pulse pressure	Clinical	Cardiovascular	NA	NA	322280	31098	NA	NA	NA	0.00148806	0.0022609	NA	NA	NA	0.510428	0.960667	1	1
ICDs_A08	Viral and other specified intestinal infections	ICD	Infectious	738	352640	353378	0	0.50534	0.514277	0.514258	-0.0341411	0.0521555	0.966435	0.872523	1.07045	0.512769	0.960667	1	1
ICDs_M23	Internal derangement of knee	ICD	Musculoskeletal	13037	340341	353378	0	0.516133	0.514186	0.514258	0.00827073	0.0126488	1.00831	0.983615	1.03362	0.513186	0.960667	1	1
ICDb_N17_N19	Renal failure	ICD	Genitourinary	7455	345923	353378	0	0.511465	0.514318	0.514258	-0.0108915	0.0166748	0.989168	0.957362	1.02203	0.513694	0.960667	1	1
OPCS_M61_M71	Procedures on the prostate	OPCS	Genitourinary	5751	158872	164623	0	0.516617	0.512963	0.513091	0.0125693	0.019268	1.01265	0.975119	1.05162	0.514164	0.960667	1	1
ICDs_I421_I422	Hypertrophic cardiomyopathy	ICD	Cardiovascular	195	353183	353378	0	0.497436	0.514268	0.514258	-0.0658616	0.101382	0.93626	0.767536	1.14208	0.516178	0.960667	1	1
OPCS_E62_E63	Procedures on mediastinum	OPCS	Respiratory	556	352822	353378	0	0.5037	0.514275	0.514258	-0.038982	0.0601348	0.961768	0.854836	1.08208	0.516861	0.960667	1	1
NCI_1666	benign breast lump	Clinical	Neoplasms	988	187767	188755	0	0.523436	0.515234	0.515277	0.0292248	0.0451874	1.02966	0.942384	1.12501	0.517746	0.960667	1	1
ICDb_D50_D53	Nutritional anemias	ICD	Hematologic	7310	346068	353378	0	0.516851	0.514203	0.514258	0.0108257	0.0167484	1.01088	0.978239	1.04462	0.518015	0.960667	1	1
ICDcs_C18	Colon cancer	ICD	Neoplasms	2434	350944	353378	0	0.509564	0.514291	0.514258	-0.0186537	0.0288557	0.981519	0.927548	1.03863	0.518077	0.960667	1	1
ICDs_L82	Seborrhoeic keratosis	ICD	Dermatologic	2642	350736	353378	0	0.518746	0.514224	0.514258	0.0178297	0.0276882	1.01799	0.964217	1.07476	0.519575	0.960667	1	1
ICDs_R391	Other difficulties with micturition	ICD	Genitourinary	1623	351755	353378	0	0.508295	0.514286	0.514258	-0.0226037	0.0352716	0.97765	0.912346	1.04763	0.521653	0.960667	1	1
OPCS_W24_W26	Closed reduction of fracture	OPCS	Musculoskeletal	4245	349133	353378	0	0.510636	0.514302	0.514258	-0.0139885	0.0218613	0.986109	0.944748	1.02928	0.522318	0.960667	1	1
ICDb_M50_M54	Other dorsopathies	ICD	Musculoskeletal	17139	336239	353378	0	0.515962	0.514171	0.514258	0.00709294	0.0110886	1.00712	0.985466	1.02925	0.52238	0.960667	1	1
E_retic	Reticulocyte count	Clinical	Hematologic	NA	NA	334581	18797	NA	NA	NA	-0.00152981	0.0023947	NA	NA	NA	0.522932	0.960667	1	1
ICDs_K921	Melaena	ICD	Digestive	2261	351117	353378	0	0.508408	0.514296	0.514258	-0.0190309	0.0298951	0.981149	0.925311	1.04036	0.524433	0.960667	1	1
ICDs_R33	Retention of urine	ICD	Genitourinary	5816	347562	353378	0	0.516909	0.514214	0.514258	0.0119363	0.0188742	1.01201	0.975254	1.05015	0.527091	0.960667	1	1
ICDs_N20	Calculus of kidney and ureter	ICD	Genitourinary	4146	349232	353378	0	0.516772	0.514228	0.514258	0.0139854	0.0221659	1.01408	0.97097	1.05911	0.528049	0.960667	1	1
ICDs_O68	Labour and delivery complicated by foetal stress distress	ICD	Pregnancy	2591	186164	188755	0	0.519294	0.515221	0.515277	0.0183228	0.0291252	1.01849	0.961979	1.07832	0.529276	0.960667	1	1
OPCS_E29_E38	Procedures on larynx	OPCS	Respiratory	3791	349587	353378	0	0.510016	0.514304	0.514258	-0.0145323	0.0231285	0.985573	0.941892	1.03128	0.529808	0.960667	1	1
ICDs_I711_I712_I713_I714_I715_I716_I718	Aortic aneurysm	ICD	Cardiovascular	1023	352355	353378	0	0.520936	0.514239	0.514258	0.0279928	0.0445811	1.02839	0.942343	1.12229	0.529997	0.960667	1	1
NCI_1066	heart cardiac problem	Clinical	Cardiovascular	24580	328798	353378	0	0.515273	0.514182	0.514258	0.00598812	0.00955292	1.00601	0.987345	1.02502	0.530763	0.960667	1	1
ICDs_N75	Diseases of Bartholin's gland	ICD	Genitourinary	591	188164	188755	0	0.524053	0.515249	0.515277	0.0365292	0.0582964	1.0372	0.925213	1.16275	0.530806	0.960667	1	1
NCI_1294	back problem	Clinical	Musculoskeletal	21095	332283	353378	0	0.512847	0.514348	0.514258	-0.00629837	0.0100529	0.993721	0.974333	1.0135	0.530983	0.960667	1	1
ICDb_Q38_Q45	Other congenital malformations of the digestive system	ICD	Digestive	605	352773	353378	0	0.504845	0.514274	0.514258	-0.036045	0.0576074	0.964597	0.861607	1.0799	0.531604	0.960667	1	1
OPCS_T85_T92	Procedures on lymph nodes	OPCS	Musculoskeletal	12722	340656	353378	0	0.516709	0.514167	0.514258	0.00804528	0.0128713	1.00808	0.982964	1.03383	0.531917	0.960667	1	1
Q_sob_walking	Whether ever experienced shortness of breath while walking	Clinical	Cardiovascular	12121	102618	114739	238639	0.513097	0.515404	0.51516	-0.00849493	0.0136698	0.991541	0.965328	1.01847	0.534326	0.960667	1	1
ICDs_M66	Spontaneous rupture of synovium and tendon	ICD	Musculoskeletal	448	352930	353378	0	0.504298	0.514271	0.514258	-0.0416028	0.0669456	0.959251	0.841292	1.09375	0.534349	0.960667	1	1
ICDb_L50_L54	Urticaria and erythema	ICD	Dermatologic	862	352516	353378	0	0.521496	0.514241	0.514258	0.0298397	0.0483111	1.03029	0.937208	1.13262	0.536724	0.960667	1	1
ICDs_I30_I32	Pericarditis	ICD	Cardiovascular	1133	352245	353378	0	0.520461	0.514238	0.514258	0.026008	0.0421905	1.02635	0.944891	1.11483	0.537539	0.960667	1	1
ICDs_O20	Haemorrhage in early pregnancy	ICD	Pregnancy	712	188043	188755	0	0.506855	0.515308	0.515277	-0.03303	0.0536146	0.96751	0.870999	1.07471	0.537971	0.960667	1	1
ICDcs_C54	Malignant neoplasm of corpus uteri	ICD	Neoplasms	1174	187581	188755	0	0.509949	0.51531	0.515277	-0.0254853	0.0414864	0.974837	0.898707	1.05742	0.539124	0.960667	1	1
ICDb_D60_D64	Aplastic and other anemias	ICD	Hematologic	10632	342746	353378	0	0.516384	0.514192	0.514258	0.00857014	0.0139683	1.00861	0.981368	1.0366	0.5395	0.960667	1	1
E_RDW	Red blood cell erythrocyte distribution width	Clinical	Hematologic	NA	NA	339649	13729	NA	NA	NA	0.00147471	0.00241127	NA	NA	NA	0.540809	0.960667	1	1
ICDs_J90	Pleural effusion not elsewhere classified	ICD	Respiratory	4458	348920	353378	0	0.517309	0.514219	0.514258	0.0130612	0.0214008	1.01315	0.971529	1.05655	0.541626	0.960667	1	1
ICDs_I83	Varicose veins lower extremities	ICD	Cardiovascular	9296	344082	353378	0	0.516611	0.514195	0.514258	0.00908441	0.0148992	1.00913	0.980083	1.03903	0.542026	0.960667	1	1
E_LVSV_MRI	Left ventricular stroke volume MRI	Clinical	Cardiovascular	NA	NA	2501	350877	NA	NA	NA	-0.012389	0.0203245	NA	NA	NA	0.542211	0.960667	1	1
NCI_1313	ankylosing spondylitis	Clinical	Musculoskeletal	1004	352374	353378	0	0.507771	0.514277	0.514258	-0.0272772	0.044758	0.973091	0.891364	1.06231	0.542276	0.960667	1	1
ICDs_M720	Palmar fascial fibromatosis Dupuytren	ICD	Musculoskeletal	3014	350364	353378	0	0.517484	0.51423	0.514258	0.015855	0.02604	1.01598	0.965428	1.06918	0.542624	0.960667	1	1
ICDs_K05	Gingivitis and periodontal diseases	ICD	Digestive	684	352694	353378	0	0.506464	0.514273	0.514258	-0.0329613	0.0541361	0.967576	0.870169	1.07589	0.542681	0.960667	1	1
ICDs_R42	Dizziness and giddiness	ICD	Neurological	3917	349461	353378	0	0.517373	0.514223	0.514258	0.0138512	0.0227659	1.01395	0.969699	1.06022	0.542881	0.960667	1	1
ICDs_K55	Vascular disorders of intestine	ICD	Digestive	932	352446	353378	0	0.507235	0.514277	0.514258	-0.0282759	0.0464664	0.97212	0.887497	1.06481	0.542903	0.960667	1	1
OPCS_Q01_Q02_Q05	Procedures on cervix	OPCS	Genitourinary	4817	183938	188755	0	0.512127	0.515359	0.515277	-0.0125251	0.0206482	0.987553	0.948384	1.02834	0.54414	0.960667	1	1
ICDs_M10	Gout	ICD	Musculoskeletal	2785	350593	353378	0	0.517299	0.514234	0.514258	0.0164257	0.0270845	1.01656	0.964004	1.07198	0.544176	0.960667	1	1
OPCS_Q17	Therapeutic endoscopic operations on uterus	OPCS	Genitourinary	6260	182495	188755	0	0.517953	0.515185	0.515277	0.0109685	0.0181854	1.01103	0.975627	1.04772	0.546398	0.960667	1	1
NCI_1214	testicular problems not cancer	Clinical	Genitourinary	499	164124	164623	0	0.522901	0.513061	0.513091	0.0382787	0.0635463	1.03902	0.917345	1.17684	0.547023	0.960667	1	1
NCI_1196	urinary tract infection/kidney infection	Clinical	Genitourinary	1983	351395	353378	0	0.519558	0.514228	0.514258	0.0192036	0.0318948	1.01939	0.957614	1.08515	0.547095	0.960667	1	1
ICDs_K14	Diseases of tongue	ICD	Digestive	1046	352332	353378	0	0.520813	0.514239	0.514258	0.0262906	0.0438664	1.02664	0.942059	1.11881	0.548885	0.960667	1	1
ICDb_N80_N98	Noninflammatory disorders of female genital tract	ICD	Genitourinary	40609	148146	188755	0	0.514286	0.515548	0.515277	-0.00475189	0.00793019	0.995259	0.979909	1.01085	0.549036	0.960667	1	1
ICD10cb_C00_C14	Malignant neoplasms of lip oral cavity and pharynx	ICD	Neoplasms	759	352619	353378	0	0.520807	0.514244	0.514258	0.0306582	0.0514944	1.03113	0.932141	1.14064	0.551549	0.960667	1	1
NCI_1441_1443_1576_1577_1675_1676	tropical/travel related infections	Clinical	Infectious	447	352931	353378	0	0.524205	0.514246	0.514258	0.0398627	0.0671001	1.04067	0.912421	1.18694	0.552346	0.960667	1	1
ICDb_B25_B34	Other viral diseases	ICD	Infectious	1674	351704	353378	0	0.519125	0.514235	0.514258	0.0204393	0.0346843	1.02065	0.95357	1.09245	0.55563	0.960667	1	1
ICDs_K58	Irritable bowel syndrome	ICD	Digestive	4651	348727	353378	0	0.517533	0.514215	0.514258	0.012282	0.0209136	1.01236	0.9717	1.05472	0.556994	0.960667	1	1
NCI_1545	neck problem injury	Clinical	Musculoskeletal	2817	350561	353378	0	0.510437	0.514289	0.514258	-0.015676	0.0267916	0.984446	0.934085	1.03752	0.558498	0.960667	1	1
OPCS_E85	Ventilation support	OPCS	Respiratory	2781	350597	353378	0	0.509645	0.514295	0.514258	-0.0157813	0.0270007	0.984343	0.933604	1.03784	0.558926	0.960667	1	1
OPCS_H04_H46	Colorectal procedures	OPCS	Digestive	73968	279410	353378	0	0.514776	0.514121	0.514258	0.00344105	0.00589672	1.00345	0.991916	1.01511	0.559517	0.960667	1	1
NCI_1138	gastro-oesophageal/gastric reflux	Clinical	Digestive	15195	338183	353378	0	0.515764	0.514191	0.514258	0.00686026	0.011759	1.00688	0.983943	1.03036	0.559613	0.960667	1	1
Q_current_smoker	Whether currently a smoker	Clinical	Lifestyle	35658	317547	353205	173	0.514561	0.514247	0.514279	0.0046367	0.0079482	1.00465	0.989118	1.02042	0.559648	0.960667	1	1
ICDs_I84	Haemorrhoids	ICD	Cardiovascular	20166	333212	353378	0	0.512593	0.514359	0.514258	-0.00598378	0.0102753	0.994034	0.974215	1.01426	0.560343	0.960667	1	1
ICDs_I341	Mitral valve prolapse	ICD	Cardiovascular	464	352914	353378	0	0.524281	0.514245	0.514258	0.0382765	0.0658739	1.03902	0.913167	1.18221	0.561094	0.960667	1	1
OPCS_T76_T83	Procedures on muscles	OPCS	Musculoskeletal	1196	352182	353378	0	0.508538	0.514278	0.514258	-0.0237918	0.0409945	0.976489	0.901098	1.05819	0.561699	0.960667	1	1
OPCS_V22_V27_V67_V68	Decompression operations on spine	OPCS	Musculoskeletal	3128	350250	353378	0	0.518006	0.514225	0.514258	0.0147671	0.0254519	1.01488	0.965491	1.06679	0.561751	0.960667	1	1
ICDb_O20_O29	Other maternal disorders predominantly related to pregnancy	ICD	Pregnancy	2370	186385	188755	0	0.519018	0.515229	0.515277	0.017493	0.0302739	1.01765	0.95902	1.07986	0.563384	0.960667	1	1
NCI_1068	venous thromboembolic disease	Clinical	Cardiovascular	9145	344233	353378	0	0.512566	0.514303	0.514258	-0.00864666	0.015028	0.991391	0.962615	1.02103	0.565055	0.960667	1	1
Q_cooked_veg	Cooked vegetable intake	Clinical	Lifestyle	NA	NA	349677	3701	NA	NA	NA	0.00132199	0.00230422	NA	NA	NA	0.566154	0.960667	1	1
OPCS_W82	Therapeutic endoscopic operations on semilunar cartilage	OPCS	Musculoskeletal	11728	341650	353378	0	0.515926	0.514201	0.514258	0.00761972	0.0133103	1.00765	0.981701	1.03428	0.567015	0.960667	1	1
E_Plt_vol	Mean platelet volume	Clinical	Hematologic	NA	NA	339583	13795	NA	NA	NA	-0.00138525	0.00242223	NA	NA	NA	0.567397	0.960667	1	1
NCI_1559	miscarriage	Clinical	Pregnancy	706	188049	188755	0	0.523818	0.515245	0.515277	0.0303991	0.0533672	1.03087	0.928485	1.14454	0.568963	0.960667	1	1
ICDs_I21	Acute myocardial infarction	ICD	Cardiovascular	7335	346043	353378	0	0.515802	0.514225	0.514258	0.00958724	0.0168672	1.00963	0.976801	1.04357	0.569749	0.960667	1	1
ICDs_R00	Abnormalities of heart beat	ICD	Cardiovascular	7317	346061	353378	0	0.516341	0.514214	0.514258	0.00948537	0.0167497	1.00953	0.976926	1.04322	0.571173	0.960667	1	1
ICDs_N83	Noninflammatory disorders of ovary Fallopian tube and broad ligament cysts	ICD	Genitourinary	4269	184486	188755	0	0.518239	0.515208	0.515277	0.0124137	0.021929	1.01249	0.969895	1.05696	0.571309	0.960667	1	1
E_VAT_MRI	VAT MRI	Clinical	Anthropometric	NA	NA	275	353103	NA	NA	NA	-0.050879	0.0898343	NA	NA	NA	0.571633	0.960667	1	1
ICDs_Q61	Cystic kidney disease	ICD	Genitourinary	367	353011	353378	0	0.503409	0.514269	0.514258	-0.0417313	0.0739408	0.959127	0.82973	1.10871	0.572523	0.960667	1	1
NCI_1114	bronchiectasis	Clinical	Respiratory	848	352530	353378	0	0.522209	0.514239	0.514258	0.0274965	0.0487498	1.02788	0.934211	1.13094	0.572728	0.960667	1	1
ICDb_H40_H42	Glaucoma	ICD	Sense_organs	3842	349536	353378	0	0.518111	0.514216	0.514258	0.0129717	0.0230536	1.01306	0.9683	1.05988	0.573632	0.960667	1	1
ICDb_Q60_Q64	Congenital malformations of the urinary system	ICD	Genitourinary	736	352642	353378	0	0.506753	0.514274	0.514258	-0.0289834	0.0522381	0.971433	0.876893	1.07616	0.579047	0.960667	1	1
NCI_1542	fibromyalgia	Clinical	Musculoskeletal	514	352864	353378	0	0.524307	0.514244	0.514258	0.0346682	0.0625237	1.03528	0.915872	1.17025	0.5792	0.960667	1	1
NCI_1413_1414_1415	ent disorder not cancer	Clinical	Respiratory	12933	340445	353378	0	0.5129	0.51431	0.514258	-0.00703407	0.0126922	0.992991	0.968593	1.018	0.579459	0.960667	1	1
ICDb_H25_H28	Disorders of lens	ICD	Sense_organs	17306	336072	353378	0	0.51327	0.514309	0.514258	-0.00621756	0.0112413	0.993802	0.972145	1.01594	0.580206	0.960667	1	1
E_QRS_dur	QRS duration ECG test	Clinical	Cardiovascular	NA	NA	6114	347264	NA	NA	NA	0.00908174	0.016425	NA	NA	NA	0.580338	0.960667	1	1
NCI_1240	neurological injury trauma	Clinical	Neurological	1968	351410	353378	0	0.518224	0.514236	0.514258	0.0176585	0.0320284	1.01782	0.955885	1.08376	0.581383	0.960667	1	1
ICDs_R32	Unspecified urinary incontinence	ICD	Genitourinary	2000	351378	353378	0	0.510298	0.514281	0.514258	-0.0174039	0.0317535	0.982747	0.923448	1.04585	0.583678	0.960667	1	1
Q_alcohol_often	Whether alcohol consumed often	Clinical	Lifestyle	75779	277343	353122	256	0.514842	0.514099	0.514259	0.00320678	0.00585859	1.00321	0.991758	1.0148	0.584126	0.960667	1	1
OPCS_C79	Procedures on vitreous body	OPCS	Sense_organs	3638	349740	353378	0	0.51137	0.514288	0.514258	-0.0128785	0.0236483	0.987204	0.942491	1.03404	0.58606	0.960667	1	1
NCI_1497	pneumothorax	Clinical	Respiratory	992	352386	353378	0	0.507569	0.514277	0.514258	-0.0244809	0.0450317	0.975816	0.89338	1.06586	0.58673	0.960667	1	1
NCI_1143	gastritis/gastric erosions	Clinical	Digestive	538	352840	353378	0	0.52225	0.514246	0.514258	0.0330036	0.0611103	1.03355	0.916886	1.16507	0.589145	0.960667	1	1
ICDb_H80_H83	Diseases of inner ear	ICD	Sense_organs	1748	351630	353378	0	0.50985	0.51428	0.514258	-0.0182502	0.0339464	0.981915	0.91871	1.04947	0.590886	0.960667	1	1
E_hipp_vol_MRI	Volume of hippocampus mean	Clinical	Neurological	NA	NA	5441	347937	NA	NA	NA	0.00962043	0.018049	NA	NA	NA	0.594044	0.960667	1	1
NCI_1135	stomach disorder	Clinical	Digestive	3834	349544	353378	0	0.516392	0.514235	0.514258	0.01224	0.0230103	1.01232	0.967674	1.05902	0.594747	0.960667	1	1
Q_allergy	Whether allergies diagnosed by a doctor hayfever allergic rhinitis eczema	Clinical	Respiratory	81232	270430	351662	1716	0.513935	0.514409	0.514299	-0.00302014	0.00570129	0.996984	0.985906	1.00819	0.596305	0.960667	1	1
NCI_1626_1630	fracture head/neck	Clinical	Musculoskeletal	977	352401	353378	0	0.507731	0.514276	0.514258	-0.024044	0.0453841	0.976243	0.893153	1.06706	0.596311	0.960667	1	1
NCI_1142	gastric/stomach ulcers	Clinical	Digestive	2466	350912	353378	0	0.517017	0.514239	0.514258	0.0151563	0.0286378	1.01527	0.959854	1.07389	0.596613	0.960667	1	1
ICDs_N85	Other noninflammatory disorders of uterus except cervix	ICD	Genitourinary	4417	184338	188755	0	0.518239	0.515206	0.515277	0.0113902	0.0215388	1.01146	0.969644	1.05507	0.596906	0.960667	1	1
ICDs_K80	Cholelithiasis	ICD	Digestive	12338	341040	353378	0	0.512728	0.514313	0.514258	-0.0068787	0.0130118	0.993145	0.968137	1.0188	0.597058	0.960667	1	1
NCI_1372	vasculitis	Clinical	Cardiovascular	1016	352362	353378	0	0.521212	0.514238	0.514258	0.0235407	0.0445628	1.02382	0.93819	1.11727	0.597327	0.960667	1	1
NCI_1445_1451	haematology	Clinical	Hematologic	4825	348553	353378	0	0.517194	0.514217	0.514258	0.0108376	0.0205319	1.0109	0.971023	1.05241	0.597629	0.960667	1	1
Q_hearing_prob	Hearing difficulties	Clinical	Sense_organs	89327	250164	339491	13887	0.514723	0.514157	0.514306	0.00296107	0.00561856	1.00297	0.991981	1.01407	0.598184	0.960667	1	1
OPCS_V29_V36	Excision of intervertebral disc	OPCS	Musculoskeletal	2624	350754	353378	0	0.517566	0.514233	0.514258	0.0145739	0.0277429	1.01468	0.96098	1.07138	0.599332	0.960667	1	1
NCI_1258	chronic/degenerative neurological problem	Clinical	Neurological	2238	351140	353378	0	0.510426	0.514283	0.514258	-0.0157644	0.0300287	0.984359	0.928095	1.04403	0.599626	0.960667	1	1
ICDs_K80_K563	Gallstone	ICD	Digestive	12354	341024	353378	0	0.512742	0.514313	0.514258	-0.00682531	0.0130038	0.993198	0.968204	1.01884	0.599684	0.960667	1	1
ICDs_I74	Arterial embolism and thrombosis	ICD	Cardiovascular	808	352570	353378	0	0.506975	0.514275	0.514258	-0.0261932	0.049925	0.974147	0.883339	1.07429	0.599938	0.960667	1	1
NCI_1446	anaemia	Clinical	Hematologic	3510	349868	353378	0	0.517582	0.514225	0.514258	0.0125395	0.0240301	1.01262	0.966031	1.06145	0.60177	0.960667	1	1
ICDs_I20	Angina	ICD	Cardiovascular	15825	337553	353378	0	0.512508	0.51434	0.514258	-0.00610397	0.0117002	0.993915	0.971381	1.01697	0.60189	0.960667	1	1
NCI_1244_1249_1251_1254_1258_1264_1265_1433_1434_	neurology	Clinical	Neurological	24321	329057	353378	0	0.515749	0.514148	0.514258	0.00487089	0.00942137	1.00488	0.986497	1.02361	0.605145	0.960667	1	1
OPCS_M01_M08	Procedures on the kidney	OPCS	Genitourinary	1641	351737	353378	0	0.518419	0.514239	0.514258	0.0180323	0.0350602	1.0182	0.950577	1.09062	0.60704	0.960667	1	1
ICDcb_C43_C44	Melanoma and other malignant neoplasms of skin	ICD	Neoplasms	16156	337222	353378	0	0.515672	0.51419	0.514258	0.00590651	0.0114866	1.00592	0.98353	1.02883	0.607095	0.960667	1	1
ICDs_N63	Unspecified lump in breast	ICD	Neoplasms	1283	187472	188755	0	0.520207	0.515243	0.515277	0.020174	0.0396307	1.02038	0.94412	1.1028	0.610672	0.960667	1	1
ICDs_R933	Abnormal findings on diagnostic imaging of other parts of digestive tract	ICD	Digestive	1140	352238	353378	0	0.519869	0.51424	0.514258	0.0213547	0.0420403	1.02158	0.940782	1.10933	0.611437	0.960667	1	1
ICDs_L40	Psoriasis	ICD	Dermatologic	1913	351465	353378	0	0.516991	0.514243	0.514258	0.0164769	0.0325278	1.01661	0.953823	1.08354	0.612465	0.960667	1	1
OPCS_M34_M49	Procedures on the bladder	OPCS	Genitourinary	35725	317653	353378	0	0.513031	0.514396	0.514258	-0.00402171	0.00797859	0.995986	0.980532	1.01168	0.614222	0.960667	1	1
ICDs_O42	Premature rupture of membranes	ICD	Pregnancy	839	187916	188755	0	0.520858	0.515252	0.515277	0.0250364	0.0496889	1.02535	0.930202	1.13024	0.614303	0.960667	1	1
ICDs_M545	Low back pain	ICD	Musculoskeletal	6798	346580	353378	0	0.512159	0.514299	0.514258	-0.00867931	0.017336	0.991358	0.958239	1.02562	0.616629	0.960667	1	1
Q_emphysema	Whether emphysema chronic bronchitis diagnosed by doctor	Clinical	Respiratory	5849	347084	352933	445	0.511658	0.514317	0.514273	-0.00935532	0.0187077	0.990688	0.955021	1.02769	0.617057	0.960667	1	1
NCI_1405	other renal kidney problem	Clinical	Genitourinary	1907	351471	353378	0	0.518483	0.514235	0.514258	0.0162456	0.0325173	1.01638	0.953622	1.08326	0.61733	0.960667	1	1
NCI_1408_1409_1410_	substance abuse dependency	Clinical	Other	554	352824	353378	0	0.504399	0.514274	0.514258	-0.0299689	0.0601997	0.970476	0.862465	1.09201	0.61863	0.960667	1	1
ICDb_H15_H22	Disorders of sclera cornea iris and ciliary body	ICD	Sense_organs	1382	351996	353378	0	0.519217	0.514239	0.514258	0.0189334	0.0381899	1.01911	0.945616	1.09832	0.620018	0.960667	1	1
NCI_1094	deep venous thrombosis	Clinical	Cardiovascular	7109	346269	353378	0	0.512597	0.514292	0.514258	-0.00841578	0.0169898	0.99162	0.959142	1.0252	0.620373	0.960667	1	1
ICDs_I80	Phlebitis and thrombophlebitis	ICD	Cardiovascular	3439	349939	353378	0	0.517187	0.514229	0.514258	0.0119888	0.0242944	1.01206	0.964999	1.06142	0.621651	0.960667	1	1
E_resist_PWA	Total peripheral resistance during PWA	Clinical	Cardiovascular	NA	NA	5855	347523	NA	NA	NA	-0.00867665	0.0176293	NA	NA	NA	0.622616	0.960667	1	1
ICDb_J20_J22	Other acute lower respiratory infections	ICD	Respiratory	6654	346724	353378	0	0.511664	0.514308	0.514258	-0.00863818	0.0175532	0.991399	0.957871	1.0261	0.622655	0.960667	1	1
E_hearing_SRT	Mean speech reception threshold SRT	Clinical	Sense_organs	NA	NA	110101	243277	NA	NA	NA	-0.00195546	0.00399067	NA	NA	NA	0.624129	0.960667	1	1
Q_sleeplessness	Sleeplessness insomnia	Clinical	Psychiatric	269078	84046	353124	254	0.514517	0.513515	0.514278	0.00277562	0.00567412	1.00278	0.991689	1.01399	0.624727	0.960667	1	1
ICDb_G20_G26	Extrapyramidal and movement disorders	ICD	Neurological	1712	351666	353378	0	0.518489	0.514238	0.514258	0.0166447	0.0343768	1.01678	0.950532	1.08765	0.628224	0.960667	1	1
NCI_1308	osteomyelitis	Clinical	Musculoskeletal	554	352824	353378	0	0.507086	0.514269	0.514258	-0.0290315	0.0601921	0.971386	0.863287	1.09302	0.629671	0.960667	1	1
Q_op_n	Number of operations self reported	Clinical	Other	NA	NA	353336	42	NA	NA	NA	0.00106891	0.00221694	NA	NA	NA	0.629696	0.960667	1	1
Q_fish_nonoily	Non oily fish intake	Clinical	Lifestyle	NA	NA	352155	1223	NA	NA	NA	-0.0010565	0.0022025	NA	NA	NA	0.631454	0.960667	1	1
Q_walked_days	Number of days week walked 10 minutes	Clinical	Lifestyle	NA	NA	347421	5957	NA	NA	NA	-0.00104367	0.00218413	NA	NA	NA	0.632762	0.960667	1	1
NCI_1287	anxiety panic attacks	Clinical	Psychiatric	4896	348482	353378	0	0.512088	0.514289	0.514258	-0.00969601	0.0203698	0.990351	0.95159	1.03069	0.634099	0.960667	1	1
NCI_1534	back pain	Clinical	Musculoskeletal	1893	351485	353378	0	0.518434	0.514236	0.514258	0.01547	0.0326377	1.01559	0.952657	1.08268	0.635481	0.960667	1	1
NCI_1456	malabsorption/coeliac disease	Clinical	Digestive	1498	351880	353378	0	0.519118	0.514237	0.514258	0.0174781	0.0368781	1.01763	0.946672	1.09391	0.635511	0.960667	1	1
NCI_1192	renal/kidney failure	Clinical	Genitourinary	589	352789	353378	0	0.520772	0.514247	0.514258	0.0276489	0.0584262	1.02803	0.9168	1.15277	0.636037	0.960667	1	1
ICDb_M45_M49	Spondylopathies	ICD	Musculoskeletal	10162	343216	353378	0	0.516152	0.514202	0.514258	0.00675867	0.0142942	1.00678	0.978966	1.03539	0.636325	0.960667	1	1
ICDs_M431	Spondylolisthesis	ICD	Musculoskeletal	1118	352260	353378	0	0.510263	0.514271	0.514258	-0.0200642	0.0424321	0.980136	0.901919	1.06514	0.636347	0.960667	1	1
ICDcs_C43	Malignant melanoma of skin	ICD	Neoplasms	2468	350910	353378	0	0.511272	0.514279	0.514258	-0.0135147	0.0286056	0.986576	0.932784	1.04347	0.636627	0.960667	1	1
Q_dry_fruit	Dried fruit intake	Clinical	Lifestyle	NA	NA	350081	3297	NA	NA	NA	0.000938627	0.00199581	NA	NA	NA	0.638141	0.960667	1	1
E_FEVS	Forced expiratory volume in 1 sec	Clinical	Respiratory	NA	NA	322102	31276	NA	NA	NA	-0.00085773	0.00182701	NA	NA	NA	0.638733	0.960667	1	1
ICDb_R50_R69	General symptoms and signs	ICD	Other	39209	314169	353378	0	0.5136	0.51434	0.514258	-0.00356047	0.00759711	0.996446	0.981718	1.01139	0.639317	0.960667	1	1
ICDcb_C15_C26	Malignant neoplasms of digestive organs	ICD	Neoplasms	5662	347716	353378	0	0.511817	0.514298	0.514258	-0.00884039	0.0190557	0.991199	0.954861	1.02892	0.642715	0.964072	1	1
ICDs_M51	Other intervertebral disk disorders	ICD	Musculoskeletal	6315	347063	353378	0	0.516407	0.514219	0.514258	0.00830348	0.017978	1.00834	0.973426	1.0445	0.644162	0.964376	1	1
ICDs_K635	Colon polyp	ICD	Digestive	9656	343722	353378	0	0.515497	0.514223	0.514258	0.00675544	0.0146713	1.00678	0.97824	1.03615	0.645181	0.964376	1	1
OPCS_C24_C29	Procedures on lacrymal system	OPCS	Sense_organs	1694	351684	353378	0	0.518702	0.514237	0.514258	0.0158219	0.0345269	1.01595	0.94947	1.08708	0.646744	0.965019	1	1
Q_Fat	Fat yesterday	Clinical	Lifestyle	NA	NA	50749	302629	NA	NA	NA	0.00282893	0.00620884	NA	NA	NA	0.648659	0.965517	1	1
ICDs_L03	Cellulitis	ICD	Dermatologic	6188	347190	353378	0	0.512033	0.514298	0.514258	-0.00823356	0.0181801	0.9918	0.957082	1.02778	0.650643	0.965517	1	1
ICDs_K43	Ventral hernia	ICD	Digestive	2889	350489	353378	0	0.511226	0.514283	0.514258	-0.0119326	0.0264597	0.988138	0.938199	1.04074	0.652025	0.965517	1	1
ICDs_M674	Ganglion	ICD	Musculoskeletal	2448	350930	353378	0	0.511468	0.514278	0.514258	-0.0129218	0.0287061	0.987161	0.933153	1.0443	0.652627	0.965517	1	1
NCI_1386	allergy or anaphylactic reaction to drug	Clinical	Respiratory	3159	350219	353378	0	0.512078	0.514278	0.514258	-0.0113428	0.0252994	0.988721	0.940889	1.03898	0.653921	0.965517	1	1
ICDb_D65_D69	Coagulation defects purpura and other haemorrhagic conditions	ICD	Hematologic	2284	351094	353378	0	0.517512	0.514237	0.514258	0.0132947	0.0297369	1.01338	0.956007	1.0742	0.654798	0.965517	1	1
ICDb_R90_R94	Abnormal findings on diagnostic imaging and in function studies without diagnosis	ICD	Other	8391	344987	353378	0	0.515641	0.514224	0.514258	0.0069939	0.015674	1.00702	0.976552	1.03844	0.655434	0.965517	1	1
ICDb_K40_K46	Hernia	ICD	Digestive	40458	312920	353378	0	0.51474	0.514196	0.514258	0.00336552	0.00758671	1.00337	0.988561	1.0184	0.657335	0.965517	1	1
Q_coffee_intake	Coffee intake in cups day	Clinical	Lifestyle	NA	NA	352723	655	NA	NA	NA	0.00100835	0.00227555	NA	NA	NA	0.657678	0.965517	1	1
ICDb_A00_A09	Intestinal infectious diseases	ICD	Infectious	7596	345782	353378	0	0.51242	0.514299	0.514258	-0.00726515	0.0164324	0.992761	0.961296	1.02526	0.65841	0.965517	1	1
OPCS_F01_F63	Procedures on mouth	OPCS	Digestive	16646	336732	353378	0	0.51309	0.514316	0.514258	-0.00493626	0.0112389	0.995076	0.973396	1.01724	0.660515	0.966939	1	1
ICDb_N20_N23	Urolithiasis	ICD	Genitourinary	5637	347741	353378	0	0.515428	0.514239	0.514258	0.00814178	0.0190584	1.00818	0.97121	1.04655	0.669247	0.968102	1	1
ICDb_K80_K87	Disorders of gallbladder biliary tract and pancreas	ICD	Digestive	15544	337834	353378	0	0.513114	0.514311	0.514258	-0.00497534	0.0116472	0.995037	0.972579	1.01801	0.669269	0.968102	1	1
ICDb_E20_E35	Disorders of other endocrine glands	ICD	Endocrine	2163	351215	353378	0	0.511144	0.514277	0.514258	-0.0130087	0.0305255	0.987076	0.929751	1.04793	0.670011	0.968102	1	1
ICDs_K51	Ulcerative colitis	ICD	Digestive	2740	350638	353378	0	0.511079	0.514283	0.514258	-0.0115408	0.0271565	0.988526	0.937285	1.04257	0.670871	0.968102	1	1
ICDs_K42	Umbilical hernia	ICD	Digestive	3219	350159	353378	0	0.51118	0.514286	0.514258	-0.0106172	0.0251151	0.989439	0.941913	1.03936	0.6725	0.968102	1	1
ICDs_D70	Agranulocytosis	ICD	Hematologic	2752	350626	353378	0	0.517179	0.514235	0.514258	0.0113775	0.0271113	1.01144	0.959099	1.06664	0.674717	0.968102	1	1
NCI_1242	eye/eyelid problem	Clinical	Sense_organs	14347	339031	353378	0	0.51599	0.514185	0.514258	0.00507341	0.0121406	1.00509	0.981452	1.02929	0.676022	0.968102	1	1
NCI_1477	psoriatic arthropathy	Clinical	Musculoskeletal	682	352696	353378	0	0.50709	0.514272	0.514258	-0.02266	0.0542609	0.977595	0.878964	1.08729	0.67628	0.968102	1	1
OPCS_N11	Procedures on hydrocele	OPCS	Genitourinary	991	163632	164623	0	0.508409	0.513118	0.513091	-0.018825	0.045161	0.981351	0.89822	1.07218	0.676818	0.968102	1	1
NCI_1631_1634_1638_1640	fracture upper limb shoulder	Clinical	Musculoskeletal	3181	350197	353378	0	0.517262	0.514231	0.514258	0.0104742	0.0252422	1.01053	0.96175	1.06178	0.678164	0.968102	1	1
Q_pacemaker	Pacemaker operation	Clinical	Cardiovascular	1156	351914	353070	308	0.518551	0.514234	0.514248	0.0172798	0.0418179	1.01743	0.937364	1.10433	0.679438	0.968102	1	1
ICDcs_C56	Malignant neoplasm of ovary	ICD	Neoplasms	827	187928	188755	0	0.510565	0.515298	0.515277	-0.0203482	0.0493059	0.979857	0.889596	1.07928	0.679905	0.968102	1	1
ICDs_I60	Subarachnoid haemorrhage	ICD	Cardiovascular	752	352626	353378	0	0.519384	0.514247	0.514258	0.0211078	0.051683	1.02133	0.92294	1.13021	0.68294	0.968102	1	1
ICDs_L72	Follicular cysts	ICD	Dermatologic	7116	346262	353378	0	0.512353	0.514297	0.514258	-0.00692437	0.0169531	0.9931	0.960643	1.02665	0.682958	0.968102	1	1
NCI_1201	bladder problem not cancer	Clinical	Genitourinary	3318	350060	353378	0	0.512487	0.514275	0.514258	-0.0100812	0.0247254	0.989969	0.943138	1.03913	0.683489	0.968102	1	1
Q_snoring	Snoring	Clinical	Respiratory	124108	205385	329493	23885	0.514372	0.514457	0.514425	0.00209272	0.00519779	1.00209	0.991938	1.01236	0.687229	0.968102	1	1
ICDs_R04	Haemorrhage from respiratory passages	ICD	Respiratory	3775	349603	353378	0	0.511691	0.514286	0.514258	-0.00924475	0.023208	0.990798	0.946738	1.03691	0.690388	0.968102	1	1
ICDs_M47	Spondylosis	ICD	Musculoskeletal	6558	346820	353378	0	0.516253	0.514221	0.514258	0.00702498	0.0176867	1.00705	0.972738	1.04257	0.691226	0.968102	1	1
NCI_1297	muscle/soft tissue problem	Clinical	Musculoskeletal	7422	345956	353378	0	0.512923	0.514287	0.514258	-0.00654146	0.0166067	0.99348	0.961664	1.02635	0.69366	0.968102	1	1
Q_asthma	Whether asthma diagnosed by doctor	Clinical	Respiratory	40632	251031	291663	61715	0.513552	0.514278	0.514177	-0.00298666	0.00759182	0.997018	0.982292	1.01196	0.694023	0.968102	1	1
ICDb_G60_G64	Polyneuropathies and other disorders of the peripheral nervous system	ICD	Neurological	1565	351813	353378	0	0.517439	0.514244	0.514258	0.01411	0.0359087	1.01421	0.945283	1.08816	0.694341	0.968102	1	1
E_eosino	Eosinophil count	Clinical	Hematologic	NA	NA	339447	13931	NA	NA	NA	0.000927231	0.00236861	NA	NA	NA	0.695452	0.968102	1	1
ICDs_N32	Other disorders of bladder	ICD	Genitourinary	7615	345763	353378	0	0.515412	0.514233	0.514258	0.00638658	0.0165015	1.00641	0.974378	1.03949	0.698736	0.968102	1	1
ICDs_L02	Cutaneous abscess furuncle and carbuncle	ICD	Dermatologic	1974	351404	353378	0	0.51093	0.514277	0.514258	-0.01234	0.0319497	0.987736	0.927779	1.05157	0.699343	0.968102	1	1
NCI_1348	gynaecological disorder not cancer	Clinical	Genitourinary	16060	172695	188755	0	0.514748	0.515326	0.515277	-0.00449456	0.0116797	0.995516	0.972985	1.01857	0.700386	0.968102	1	1
E_WMH_MRI	Total volume of white matter hyperintensities from T1 and T2 FLAIR images	Clinical	Neurological	NA	NA	5271	348107	NA	NA	NA	0.00717012	0.018729	NA	NA	NA	0.701857	0.968102	1	1
NCI_1452_1455_1548_1550_1625_1660_1661_1667_1680	dermatology	Clinical	Dermatologic	14921	338457	353378	0	0.515129	0.51422	0.514258	0.0045286	0.011855	1.00454	0.981467	1.02815	0.702458	0.968102	1	1
ICDs_Q210	Ventricular septal defect	ICD	Cardiovascular	62	353316	353378	0	0.531151	0.514255	0.514258	0.0684987	0.180126	1.0709	0.752354	1.52432	0.703567	0.968102	1	1
ICDs_K80_K83	Cholelithiasis cholecystitis biliary tract	ICD	Digestive	14640	338738	353378	0	0.513264	0.514301	0.514258	-0.00454751	0.0119881	0.995463	0.972345	1.01913	0.704456	0.968102	1	1
ICDs_I710	Aortic dissection	ICD	Cardiovascular	142	353236	353378	0	0.503562	0.514263	0.514258	-0.0450259	0.118926	0.955973	0.757205	1.20692	0.705037	0.968102	1	1
Q_angina	Whether angina diagnosed by doctor	Clinical	Cardiovascular	11347	341482	352829	549	0.512652	0.514332	0.514278	-0.00516567	0.0137228	0.994848	0.968446	1.02197	0.706609	0.968102	1	1
NCI_1373	connective tissue disorder	Clinical	Musculoskeletal	1283	352095	353378	0	0.511103	0.51427	0.514258	-0.0148718	0.039598	0.985238	0.911664	1.06475	0.707258	0.968102	1	1
NCI_1237	disorder or pituitary gland	Clinical	Endocrine	483	352895	353378	0	0.508277	0.514266	0.514258	-0.0241517	0.0644044	0.976138	0.860377	1.10747	0.707766	0.968102	1	1
Q_fracture_5yrs	Fracture in last 5 years	Clinical	Musculoskeletal	33745	317920	351665	1713	0.513545	0.51438	0.5143	-0.00303757	0.00810753	0.996967	0.98125	1.01294	0.707919	0.968102	1	1
OPCS_W06_W09	Procedures on bone lesion	OPCS	Musculoskeletal	4948	348430	353378	0	0.516551	0.514226	0.514258	0.00759421	0.0202832	1.00762	0.968351	1.04849	0.708104	0.968102	1	1
ICDb_J30_J39	Other diseases of upper respiratory tract	ICD	Respiratory	12222	341156	353378	0	0.512614	0.514317	0.514258	-0.00486767	0.0130424	0.995144	0.970028	1.02091	0.709002	0.968102	1	1
ICDb_I95_I99	Other and unspecified disorders of the circulatory system	ICD	Cardiovascular	4749	348629	353378	0	0.515972	0.514235	0.514258	0.00772737	0.0207387	1.00776	0.967615	1.04956	0.709431	0.968102	1	1
E_Plt_crit	Platelet Crit	Clinical	Hematologic	NA	NA	339576	13802	NA	NA	NA	-0.000856658	0.00230742	NA	NA	NA	0.710442	0.968102	1	1
ICDb_M95_M99	Other disorders of the musculoskeletal system and connective tissue	ICD	Musculoskeletal	769	352609	353378	0	0.51857	0.514249	0.514258	0.0189303	0.0511161	1.01911	0.921956	1.1265	0.711102	0.968102	1	1
OPCS_C71_C77	Procedures on the lens of the eye	OPCS	Sense_organs	17162	336216	353378	0	0.513718	0.514286	0.514258	-0.00417533	0.0112835	0.995833	0.974052	1.0181	0.711358	0.968102	1	1
NCI_1249	cranial nerve problem/palsy	Clinical	Neurological	681	352697	353378	0	0.51972	0.514248	0.514258	0.0200709	0.0543246	1.02027	0.917222	1.1349	0.711763	0.968102	1	1
ICDs_A04	Other bacterial intestinal infections	ICD	Infectious	2172	351206	353378	0	0.511017	0.514278	0.514258	-0.0112469	0.0304814	0.988816	0.931471	1.04969	0.712163	0.968102	1	1
ICDs_E05	Hyperthyroidism	ICD	Endocrine	1546	351832	353378	0	0.517996	0.514242	0.514258	0.0133167	0.0361145	1.01341	0.944152	1.08774	0.712305	0.968102	1	1
OPCS_L56_L63	Procedures on the femoral artery	OPCS	Cardiovascular	1334	352044	353378	0	0.5099	0.514275	0.514258	-0.0143479	0.0389477	0.985755	0.913305	1.06395	0.71261	0.968102	1	1
ICDs_I70_I738_I739	Peripheral vascular disease combined	ICD	Cardiovascular	2984	350394	353378	0	0.511146	0.514285	0.514258	-0.00954569	0.0261521	0.9905	0.941008	1.04259	0.715149	0.968102	1	1
NCI_1082	transient ischaemic attack	Clinical	Cardiovascular	1313	352065	353378	0	0.518091	0.514244	0.514258	0.0141937	0.0392411	1.01429	0.939207	1.09539	0.717561	0.968102	1	1
ICDb_R00_R09	Symptoms and signs involving the circulatory and respiratory systems	ICD	Cardiovascular	42949	310429	353378	0	0.514543	0.514219	0.514258	0.00264978	0.00732558	1.00265	0.98836	1.01715	0.717563	0.968102	1	1
ICDb_K00_K14	Diseases of oral cavity salivary glands and jaws	ICD	Digestive	13319	340059	353378	0	0.513416	0.514291	0.514258	-0.00451165	0.0125038	0.995499	0.971398	1.0202	0.718239	0.968102	1	1
Q_vig_PA_days	Number of days week of vigorous physical activity 10 minutes	Clinical	Lifestyle	NA	NA	336675	16703	NA	NA	NA	-0.000817085	0.00226718	NA	NA	NA	0.718551	0.968102	1	1
ICDs_R79	Other abnormal findings of blood chemistry	ICD	Other	5527	347851	353378	0	0.515686	0.514236	0.514258	0.00696892	0.01935	1.00699	0.969517	1.04592	0.718726	0.968102	1	1
ICDs_B37	Candidiasis	ICD	Infectious	1840	351538	353378	0	0.511348	0.514273	0.514258	-0.0118988	0.0330991	0.988172	0.9261	1.0544	0.719259	0.968102	1	1
Q_dvt	Whether blood clot in the leg diagnosed by doctor	Clinical	Cardiovascular	7281	345652	352933	445	0.513193	0.514296	0.514273	-0.00598167	0.0167928	0.994036	0.961851	1.0273	0.721697	0.969813	1	1
OPCS_L33_L35	Procedures on the cerebral artery	OPCS	Cardiovascular	1027	352351	353378	0	0.517787	0.514248	0.514258	0.0154375	0.0442373	1.01556	0.931213	1.10754	0.727089	0.969813	1	1
ICDb_J80_J84	Other respiratory diseases principally affecting the interstitium	ICD	Respiratory	1496	351882	353378	0	0.517102	0.514246	0.514258	0.0128263	0.0367629	1.01291	0.942491	1.08859	0.727153	0.969813	1	1
OPCS_W19_W23	Open reduction of fracture	OPCS	Musculoskeletal	8514	344864	353378	0	0.512862	0.514293	0.514258	-0.00541547	0.0155319	0.994599	0.964777	1.02534	0.727345	0.969813	1	1
ICDcb_C45_C49	Malignant neoplasms of mesothelial and soft tissue	ICD	Neoplasms	508	352870	353378	0	0.509028	0.514266	0.514258	-0.021885	0.0628984	0.978353	0.864879	1.10671	0.727904	0.969813	1	1
ICDs_L85	Other epidermal thickening	ICD	Dermatologic	569	352809	353378	0	0.509711	0.514265	0.514258	-0.0206351	0.0594362	0.979576	0.871857	1.1006	0.728476	0.969813	1	1
ICDs_K04	Diseases of pulp and periapical tissues	ICD	Digestive	1965	351413	353378	0	0.511744	0.514272	0.514258	-0.0111131	0.032013	0.988948	0.928803	1.05299	0.728498	0.969813	1	1
ICDs_N62	Hypertrophy of breast	ICD	Neoplasms	521	188234	188755	0	0.519789	0.515264	0.515277	0.0211723	0.0620467	1.0214	0.90444	1.15348	0.732896	0.974146	1	1
NCI_1311	spine arthritis/spondylitis	Clinical	Musculoskeletal	3130	350248	353378	0	0.5165	0.514238	0.514258	0.00864139	0.0254415	1.00868	0.959614	1.06025	0.734104	0.974231	1	1
ICDs_I25	Chronic ischaemic heart disease	ICD	Cardiovascular	22636	330742	353378	0	0.512997	0.514345	0.514258	-0.00335925	0.0100128	0.996646	0.977278	1.0164	0.737254	0.976591	1	1
ICDs_R59	Enlarged lymph nodes	ICD	Hematologic	2078	351300	353378	0	0.516562	0.514245	0.514258	0.0104065	0.031165	1.01046	0.950586	1.07411	0.738434	0.976591	1	1
E_mri_lvedv	Left ventricular end diastolic volume MRI	Clinical	Cardiovascular	NA	NA	2510	350868	NA	NA	NA	-0.00615087	0.0186257	NA	NA	NA	0.741249	0.976591	1	1
ICDs_O46	Antepartum haemorrhage not elsewhere classified	ICD	Pregnancy	511	188244	188755	0	0.510333	0.51529	0.515277	-0.0206347	0.063184	0.979577	0.865476	1.10872	0.744005	0.976591	1	1
ICDs_N393_N394	Incontinence	ICD	Genitourinary	5842	347536	353378	0	0.51357	0.51427	0.514258	-0.0061275	0.0187669	0.993891	0.957997	1.03113	0.744049	0.976591	1	1
Q_psy_psych	Whether seen a psychiatrist for nerves anxiety tension or depression	Clinical	Psychiatric	39885	312097	351982	1396	0.513657	0.514335	0.514258	-0.00245583	0.00753207	0.997547	0.982929	1.01238	0.744389	0.976591	1	1
OPCS_M14	Extracorporeal fragmentation of kidney stone	OPCS	Genitourinary	1371	352007	353378	0	0.510146	0.514274	0.514258	-0.0124892	0.0383381	0.987588	0.916098	1.06466	0.744613	0.976591	1	1
Q_sleep_dur	Sleep duration in hours day	Clinical	Lifestyle	NA	NA	351442	1936	NA	NA	NA	0.000744248	0.00228879	NA	NA	NA	0.745052	0.976591	1	1
ICDs_N60	Benign mammary dysplasia	ICD	Neoplasms	1486	187269	188755	0	0.51197	0.515303	0.515277	-0.0117882	0.0368274	0.988281	0.919459	1.06225	0.748909	0.980139	1	1
NCI_1364	breast disease not cancer	Clinical	Endocrine	2725	186030	188755	0	0.517784	0.51524	0.515277	0.00868884	0.027314	1.00873	0.956144	1.0642	0.750396	0.980579	1	1
ICDb_R30_R39	Symptoms and signs involving the urinary system	ICD	Genitourinary	24966	328412	353378	0	0.51467	0.514227	0.514258	0.00296611	0.00937765	1.00297	0.984704	1.02158	0.751775	0.980876	1	1
Q_water_intake	Water intake in glasses day	Clinical	Lifestyle	NA	NA	350956	2422	NA	NA	NA	-0.000714867	0.00229155	NA	NA	NA	0.755073	0.982174	1	1
ICDs_H02	Other disorders of eyelid	ICD	Sense_organs	4908	348470	353378	0	0.516069	0.514233	0.514258	0.00635986	0.0203878	1.00638	0.966958	1.04741	0.755075	0.982174	1	1
OPCS_H22_H25_H28	Colorectal endoscopy	OPCS	Digestive	65154	288224	353378	0	0.514528	0.514197	0.514258	0.00190864	0.0061756	1.00191	0.989856	1.01411	0.757273	0.983531	1	1
ICDs_J03	Acute tonsillitis	ICD	Respiratory	474	352904	353378	0	0.508907	0.514265	0.514258	-0.0200014	0.0650435	0.980197	0.862874	1.11347	0.758476	0.983594	1	1
NCI_1277	glaucoma	Clinical	Sense_organs	3699	349679	353378	0	0.513115	0.51427	0.514258	-0.0071085	0.0234794	0.992917	0.948259	1.03968	0.762088	0.984477	1	1
ICDb_R25_R29	Symptoms and signs involving the nervous and musculoskeletal systems	ICD	Musculoskeletal	4510	348868	353378	0	0.512653	0.514279	0.514258	-0.00641633	0.0212423	0.993604	0.953085	1.03585	0.762617	0.984477	1	1
NCI_1291	mania/bipolar disorder/manic depression	Clinical	Psychiatric	938	352440	353378	0	0.510743	0.514268	0.514258	-0.0139751	0.0462666	0.986122	0.900633	1.07973	0.762623	0.984477	1	1
ICDs_R55	Syncope and collapse	ICD	Cardiovascular	7870	345508	353378	0	0.515065	0.51424	0.514258	0.00485555	0.0161765	1.00487	0.973507	1.03724	0.76405	0.984758	1	1
OPCS_C18	Correction of ptosis	OPCS	Sense_organs	727	352651	353378	0	0.518577	0.514249	0.514258	0.0157196	0.0526138	1.01584	0.916307	1.12619	0.765152	0.984758	1	1
ICDcb_C64_C68	Malignant neoplasms of urinary tract	ICD	Neoplasms	1848	351530	353378	0	0.511833	0.514271	0.514258	-0.00975421	0.0331237	0.990293	0.928044	1.05672	0.768402	0.986051	1	1
ICDs_J12_J18	Pneumonia	ICD	Respiratory	8696	344682	353378	0	0.515065	0.514238	0.514258	0.00452793	0.0154326	1.00454	0.974608	1.03539	0.769213	0.986051	1	1
ICDs_I50	Heart failure	ICD	Cardiovascular	4870	348508	353378	0	0.515248	0.514244	0.514258	0.00602596	0.0205767	1.00604	0.966277	1.04745	0.769629	0.986051	1	1
NCI_1558_1559	obstetric problem	Clinical	Pregnancy	939	187816	188755	0	0.519491	0.515256	0.515277	0.0134769	0.0462987	1.01357	0.925641	1.10985	0.770979	0.986297	1	1
ICDs_G40_G41	Epilepsy or status epilepticus	ICD	Neurological	3242	350136	353378	0	0.512124	0.514278	0.514258	-0.00709819	0.0249771	0.992927	0.945489	1.04275	0.776273	0.987355	1	1
ICDs_N48	Other disorders of penis	ICD	Genitourinary	1834	162789	164623	0	0.515279	0.513066	0.513091	0.00938807	0.0332863	1.00943	0.945678	1.07748	0.777929	0.987355	1	1
ICDb_O10_O16	Edema proteinuria and hypertensive disorders in pregnancy childbirth and the puerperium	ICD	Pregnancy	1040	187715	188755	0	0.51208	0.515294	0.515277	-0.0125903	0.0446476	0.987489	0.904747	1.0778	0.777966	0.987355	1	1
ICDs_N47	Redundant prepuce phimosis and paraphimosis	ICD	Genitourinary	1793	162830	164623	0	0.515103	0.513068	0.513091	0.00948512	0.0336486	1.00953	0.945098	1.07835	0.778042	0.987355	1	1
NCI_1478	cervical spondylosis	Clinical	Musculoskeletal	2513	350865	353378	0	0.512316	0.514272	0.514258	-0.00796606	0.0283595	0.992066	0.938427	1.04877	0.778801	0.987355	1	1
ICDs_K20	Oesophagitis	ICD	Digestive	7961	345417	353378	0	0.515072	0.514239	0.514258	0.00450277	0.0160771	1.00451	0.973353	1.03667	0.779417	0.987355	1	1
NCI_1414	throat or larynx disorder	Clinical	Respiratory	2962	350416	353378	0	0.513481	0.514265	0.514258	-0.00729192	0.0261338	0.992735	0.943165	1.04491	0.780235	0.987355	1	1
NCI_1072	essential hypertension	Clinical	Cardiovascular	1597	351781	353378	0	0.516606	0.514248	0.514258	0.00982759	0.0355567	1.00988	0.941893	1.08277	0.782236	0.987355	1	1
Q_wheeze	History of wheezing in the last year	Clinical	Respiratory	72326	274813	347139	6239	0.514341	0.514267	0.514283	0.00162515	0.00592316	1.00163	0.990065	1.01332	0.783799	0.987355	1	1
ICDs_N43	Hydrocele and spermatocele	ICD	Genitourinary	1170	163453	164623	0	0.510328	0.51311	0.513091	-0.0113464	0.0415874	0.988718	0.911323	1.07269	0.784991	0.987355	1	1
Q_diet_var	Variation in diet	Clinical	Lifestyle	NA	NA	352215	1163	NA	NA	NA	-0.00056076	0.00206237	NA	NA	NA	0.785698	0.987355	1	1
Q_eye_surg	Ever had eye surgery	Clinical	Sense_organs	5930	71071	77001	276377	0.513531	0.51518	0.515053	-0.00521456	0.0191805	0.994799	0.958095	1.03291	0.785744	0.987355	1	1
ICDb_R40_R46	Symptoms and signs involving cognition perception emotional state and behavior	ICD	Psychiatric	7648	345730	353378	0	0.514993	0.514242	0.514258	0.00443346	0.0163977	1.00444	0.972674	1.03725	0.786871	0.987355	1	1
E_FVC_best	Forced vital capacity Best measure	Clinical	Respiratory	NA	NA	267306	86072	NA	NA	NA	-0.000513874	0.00192451	NA	NA	NA	0.789457	0.989143	1	1
ICDs_O63	Long labour	ICD	Pregnancy	1482	187273	188755	0	0.512691	0.515297	0.515277	-0.00993606	0.0378498	0.990113	0.919319	1.06636	0.792937	0.990356	1	1
NCI_1075	heart attack/myocardial infarction	Clinical	Cardiovascular	8253	345125	353378	0	0.512647	0.514297	0.514258	-0.00411442	0.0160058	0.995894	0.965136	1.02763	0.797137	0.990356	1	1
ICDcb_C30_C39	Malignant neoplasms of respiratory and intrathoracic organs	ICD	Neoplasms	1902	351476	353378	0	0.511443	0.514273	0.514258	-0.00837566	0.0326349	0.991659	0.930215	1.05716	0.797458	0.990356	1	1
ICDs_H34	Retinal vascular occlusions	ICD	Sense_organs	440	352938	353378	0	0.510245	0.514263	0.514258	-0.0172653	0.0676243	0.982883	0.860872	1.12219	0.798505	0.990356	1	1
OPCS_M09_M14_M31	Procedures for lithiasis	OPCS	Genitourinary	1872	351506	353378	0	0.515344	0.514252	0.514258	0.00836998	0.032851	1.00841	0.945522	1.07547	0.79888	0.990356	1	1
ICDs_R07	Pain in throat and chest	ICD	Respiratory	27185	326193	353378	0	0.513353	0.514334	0.514258	-0.00228235	0.00895914	0.99772	0.980353	1.01539	0.798917	0.990356	1	1
ICDs_G45	Transient cerebral ischaemic attacks and related syndromes	ICD	Neurological	2218	351160	353378	0	0.515876	0.514248	0.514258	0.00769118	0.0302352	1.00772	0.949737	1.06924	0.799196	0.990356	1	1
ICDs_J45_J46	Asthma	ICD	Respiratory	22546	330832	353378	0	0.515068	0.514203	0.514258	0.00244074	0.00975443	1.00244	0.98346	1.02179	0.802416	0.990356	1	1
OPCS_A75_A81	Procedures on sympathetic nerve	OPCS	Neurological	610	352768	353378	0	0.517743	0.514252	0.514258	0.0141035	0.057362	1.0142	0.906353	1.13489	0.805778	0.990356	1	1
NCI_1254	peripheral nerve disorder	Clinical	Neurological	1974	351404	353378	0	0.512459	0.514268	0.514258	-0.00779933	0.0319671	0.992231	0.93197	1.05639	0.807257	0.990356	1	1
ICDs_H60	Otitis externa	ICD	Sense_organs	450	352928	353378	0	0.509918	0.514264	0.514258	-0.0162646	0.0667452	0.983867	0.86322	1.12138	0.807536	0.990356	1	1
ICDs_K590	Constipation	ICD	Digestive	8896	344482	353378	0	0.513192	0.514286	0.514258	-0.00358511	0.0152216	0.996421	0.967133	1.0266	0.813802	0.990356	1	1
ICDs_K70	Alcoholic liver disease	ICD	Digestive	761	352617	353378	0	0.515168	0.514256	0.514258	0.012069	0.0514304	1.01214	0.915088	1.11949	0.814458	0.990356	1	1
ICDs_K62	Other diseases anus rectum	ICD	Digestive	19718	333660	353378	0	0.513447	0.514306	0.514258	-0.00242249	0.010392	0.99758	0.977467	1.01811	0.815677	0.990356	1	1
ICDcs_C83	Diffuse non Hodgkin's lymphoma	ICD	Neoplasms	709	352669	353378	0	0.517003	0.514253	0.514258	0.0124217	0.05329	1.0125	0.912081	1.12397	0.815717	0.990356	1	1
NCI_1123	sleep apnoea	Clinical	Respiratory	1137	352241	353378	0	0.511058	0.514269	0.514258	-0.00976481	0.0420935	0.990283	0.911861	1.07545	0.816567	0.990356	1	1
OPCS_E12_E17	Procedures on sinuses	OPCS	Respiratory	3870	349508	353378	0	0.51515	0.514248	0.514258	0.00529121	0.0228873	1.00531	0.961205	1.05143	0.817187	0.990356	1	1
NCI_1617	osteopenia	Clinical	Musculoskeletal	861	352517	353378	0	0.518391	0.514248	0.514258	0.0111673	0.048378	1.01123	0.91975	1.11181	0.817442	0.990356	1	1
Q_psy_GP	Whether ever consulted a general practitioner for psychiatric issues	Clinical	Psychiatric	121177	229988	351165	2213	0.514254	0.514261	0.514259	-0.00117138	0.00509445	0.998829	0.988906	1.00885	0.818144	0.990356	1	1
ICDs_J32	Chronic sinusitis	ICD	Respiratory	2085	351293	353378	0	0.512424	0.514269	0.514258	-0.00709749	0.0310941	0.992928	0.934221	1.05532	0.819452	0.990356	1	1
SAH_Outcomes	Subarachnoid haemorrhage outcomes	Clinical	Cardiovascular	940	352438	353378	0	0.511516	0.514265	0.514258	-0.0104949	0.0462209	0.98956	0.903854	1.08339	0.820386	0.990356	1	1
ICDs_K50	Crohn's disease	ICD	Digestive	1481	351897	353378	0	0.51629	0.51425	0.514258	0.00814647	0.0368624	1.00818	0.937908	1.08372	0.825099	0.990356	1	1
ICDs_R945	Abnormal results of liver function studies	ICD	Digestive	2999	350379	353378	0	0.512483	0.514273	0.514258	-0.00569712	0.0259737	0.994319	0.944967	1.04625	0.826388	0.990356	1	1
Q_tea_intake	Tea intake in cups day	Clinical	Lifestyle	NA	NA	352477	901	NA	NA	NA	0.000509971	0.00232559	NA	NA	NA	0.826427	0.990356	1	1
OPCS_K40_K51	Coronary artery bypass graft surgery or angioplasty	OPCS	Cardiovascular	6919	346459	353378	0	0.512611	0.514291	0.514258	-0.00380285	0.0174432	0.996204	0.962721	1.03085	0.827421	0.990356	1	1
E_thigh_muscle_MRI	Total thigh muscle volume MRI	Clinical	Musculoskeletal	NA	NA	263	353115	NA	NA	NA	0.0107502	0.0495677	NA	NA	NA	0.82848	0.990356	1	1
E_LVESV_MRI	Left ventricular end systolic volume MRI	Clinical	Cardiovascular	NA	NA	2501	350877	NA	NA	NA	0.00417183	0.019265	NA	NA	NA	0.828577	0.990356	1	1
ICDs_E21	Hyperparathyroidism and other disorders of parathyroid gland	ICD	Endocrine	692	352686	353378	0	0.511978	0.514263	0.514258	-0.0116624	0.0538827	0.988405	0.889343	1.0985	0.828703	0.990356	1	1
NCI_1073	gestational hypertension/preeclampsia	Clinical	Pregnancy	1425	187330	188755	0	0.513497	0.51529	0.515277	-0.00809199	0.0376069	0.991941	0.921455	1.06782	0.829639	0.990356	1	1
E_FVC	Forced vital capacity	Clinical	Respiratory	NA	NA	322102	31276	NA	NA	NA	0.000379038	0.00178308	NA	NA	NA	0.831658	0.990356	1	1
OPCS_K63_K65	Contrast radiology of heart catheterization	OPCS	Cardiovascular	20502	332876	353378	0	0.513314	0.514316	0.514258	-0.00212582	0.010358	0.997876	0.977822	1.01834	0.837398	0.990356	1	1
Q_vig_PA_min	Time spent doing vigorous physical activity per day min	Clinical	Lifestyle	NA	NA	191885	161493	NA	NA	NA	-0.000654321	0.00318833	NA	NA	NA	0.837398	0.990356	1	1
NCI_1278	cataract	Clinical	Sense_organs	4954	348424	353378	0	0.51429	0.514258	0.514258	-0.00416746	0.020361	0.995841	0.956882	1.03639	0.837827	0.990356	1	1
ICDs_R10	Abdominal and pelvic pain	ICD	Digestive	26531	326847	353378	0	0.51462	0.514229	0.514258	0.00185137	0.00905265	1.00185	0.984234	1.01979	0.837953	0.990356	1	1
OPCS_K75	Percutaneous coronary intervention	OPCS	Cardiovascular	5385	347993	353378	0	0.512484	0.514285	0.514258	-0.00400165	0.01958	0.996006	0.958507	1.03497	0.838064	0.990356	1	1
ICDb_J09_J18	Influenza and pneumonia	ICD	Respiratory	8887	344491	353378	0	0.514707	0.514247	0.514258	0.00307913	0.0152689	1.00308	0.973509	1.03356	0.840181	0.990356	1	1
ICDb_H00_H06	Disorders of eyelid lacrimal system and orbit	ICD	Sense_organs	8310	345068	353378	0	0.515256	0.514234	0.514258	0.00317398	0.0157433	1.00318	0.972697	1.03462	0.840221	0.990356	1	1
ICDb_B95_B98	Bacterial viral and other infectious agents	ICD	Infectious	10400	342978	353378	0	0.51471	0.514244	0.514258	0.00281687	0.0141131	1.00282	0.975461	1.03095	0.841798	0.990356	1	1
ICDs_N17	Acute renal failure	ICD	Genitourinary	3977	349401	353378	0	0.514927	0.514251	0.514258	0.0045243	0.0226736	1.00453	0.96087	1.05018	0.841838	0.990356	1	1
ICDb_J40_J47	Chronic lower respiratory diseases	ICD	Respiratory	28730	324648	353378	0	0.514736	0.514216	0.514258	0.00172274	0.00873538	1.00172	0.984719	1.01902	0.843659	0.990356	1	1
Q_cancer_n	Number of self reported cancers	Clinical	Neoplasms	NA	NA	353336	42	NA	NA	NA	0.000261125	0.0013323	NA	NA	NA	0.844614	0.990356	1	1
ICDs_M20	Acquired deformities of fingers and toes	ICD	Musculoskeletal	8295	345083	353378	0	0.516013	0.514216	0.514258	0.00308805	0.0158327	1.00309	0.972443	1.03471	0.845357	0.990356	1	1
OPCS_J54_J74	Procedures on pancreas	OPCS	Digestive	959	352419	353378	0	0.511603	0.514265	0.514258	-0.00885054	0.0457913	0.991189	0.906104	1.08426	0.846747	0.990356	1	1
ICDs_N390	Urinary tract infection site not specified	ICD	Genitourinary	10573	342805	353378	0	0.513545	0.51428	0.514258	-0.00269972	0.014015	0.997304	0.970281	1.02508	0.847249	0.990356	1	1
Q_cancer	Whether cancer diagnosed by doctor	Clinical	Neoplasms	27814	324580	352394	984	0.515094	0.514202	0.514272	0.00170534	0.0089232	1.00171	0.98434	1.01938	0.848436	0.990356	1	1
NCI_1295	joint disorder	Clinical	Musculoskeletal	45409	307969	353378	0	0.514783	0.514181	0.514258	0.00137351	0.00721216	1.00137	0.987319	1.01563	0.848964	0.990356	1	1
ICDs_K50_K51	Inflammatory bowel disease	ICD	Digestive	3880	349498	353378	0	0.513011	0.514272	0.514258	-0.00426015	0.0228541	0.995749	0.95213	1.04137	0.852142	0.990356	1	1
ICDb_F20_F29	Schizophrenia schizotypal and delusional disorders	ICD	Psychiatric	787	352591	353378	0	0.515801	0.514255	0.514258	0.00937124	0.0505213	1.00942	0.914251	1.11449	0.85284	0.990356	1	1
ICDb_O30_O48	Maternal care related to the fetus and amniotic cavity and possible delivery problems	ICD	Pregnancy	4996	183759	188755	0	0.514087	0.515309	0.515277	-0.00405716	0.021907	0.995951	0.954092	1.03965	0.853075	0.990356	1	1
ICDb_I20_I25	Ischemic heart diseases	ICD	Cardiovascular	27145	326233	353378	0	0.513458	0.514325	0.514258	-0.00169057	0.00920217	0.998311	0.980466	1.01648	0.854241	0.990356	1	1
ICDb_M15_M19	Arthrosis	ICD	Musculoskeletal	38423	314955	353378	0	0.514882	0.514182	0.514258	0.00142448	0.00776053	1.00143	0.986308	1.01677	0.854362	0.990356	1	1
NCI_1594	respiratory infection	Clinical	Respiratory	5160	348218	353378	0	0.515365	0.514242	0.514258	0.00363376	0.0198696	1.00364	0.965305	1.0435	0.854893	0.990356	1	1
OPCS_B14_B16	Procedures on the parathyroid	OPCS	Endocrine	673	352705	353378	0	0.512721	0.514261	0.514258	-0.00987143	0.0546551	0.990177	0.889589	1.10214	0.856678	0.990356	1	1
ICDb_R70_R79	Abnormal findings on examination of blood without diagnosis	ICD	Hematologic	6917	346461	353378	0	0.51467	0.51425	0.514258	0.00309189	0.0173223	1.0031	0.969611	1.03774	0.858335	0.990356	1	1
ICDs_I420	Dilated cardiomyopathy	ICD	Cardiovascular	575	352803	353378	0	0.51115	0.514263	0.514258	-0.0104382	0.0591568	0.989616	0.881275	1.11128	0.859947	0.990356	1	1
E_height_seated	Seated height	Clinical	Anthropometric	NA	NA	352317	1061	NA	NA	NA	-0.000328352	0.00186631	NA	NA	NA	0.860344	0.990356	1	1
ICDs_G20	Parkinsons disease	ICD	Neurological	983	352395	353378	0	0.51635	0.514252	0.514258	0.00793749	0.0453524	1.00797	0.922237	1.10167	0.86106	0.990356	1	1
ICDb_Q50_Q56	Congenital malformations of genital organs	ICD	Genitourinary	593	352785	353378	0	0.511665	0.514263	0.514258	-0.0101338	0.0581372	0.989917	0.883307	1.1094	0.861646	0.990356	1	1
ICDb_L00_L08	Infections of the skin and subcutaneous tissue	ICD	Dermatologic	9052	344326	353378	0	0.513395	0.514281	0.514258	-0.0026103	0.0150921	0.997393	0.968322	1.02734	0.862685	0.990356	1	1
OPCS_A44_A51	Procedures on spinal cord	OPCS	Neurological	394	352984	353378	0	0.517717	0.514254	0.514258	0.0123144	0.0713769	1.01239	0.880219	1.16441	0.863014	0.990356	1	1
ICDb_G40_G47	Episodic and paroxysmal disorders	ICD	Neurological	12228	341150	353378	0	0.514415	0.514253	0.514258	0.0022457	0.013041	1.00225	0.976955	1.0282	0.863282	0.990356	1	1
NCI_1466	gout	Clinical	Musculoskeletal	5073	348305	353378	0	0.512322	0.514286	0.514258	-0.00337506	0.0202088	0.996631	0.957926	1.0369	0.867365	0.990356	1	1
Q_menarche	Age at menarche	Clinical	Endocrine	NA	NA	183482	5273	NA	NA	NA	-0.00053658	0.00324309	NA	NA	NA	0.868587	0.990356	1	1
ICDb_F10_F19	Mental and behavioral disorders due to psychoactive substance use	ICD	Psychiatric	13046	340332	353378	0	0.513741	0.514278	0.514258	0.00206706	0.0126596	1.00207	0.977511	1.02724	0.870304	0.990356	1	1
E_height	Height standing	Clinical	Anthropometric	NA	NA	352614	764	NA	NA	NA	0.000272074	0.00166975	NA	NA	NA	0.870563	0.990356	1	1
ICDs_R13	Dysphagia	ICD	Digestive	5492	347886	353378	0	0.51494	0.514247	0.514258	0.00312904	0.01927	1.00313	0.965953	1.04175	0.871009	0.990356	1	1
ICDcs_C67	Malignant neoplasm of bladder	ICD	Neoplasms	892	352486	353378	0	0.516177	0.514253	0.514258	0.00769246	0.0476265	1.00772	0.91791	1.10632	0.871682	0.990356	1	1
Q_drinker	Alcohol drinker status	Clinical	Lifestyle	342208	10895	353103	275	0.514251	0.514469	0.514258	0.00221598	0.0138403	1.00222	0.975397	1.02978	0.872795	0.990356	1	1
ICDs_K40	Inguinal hernia	ICD	Digestive	13699	339679	353378	0	0.513043	0.514307	0.514258	-0.00200405	0.0126603	0.997998	0.973538	1.02307	0.874226	0.990356	1	1
ICDb_N60_N64	Disorders of breast	ICD	Endocrine	4295	184460	188755	0	0.515751	0.515266	0.515277	0.00337623	0.0218285	1.00338	0.961359	1.04724	0.877079	0.990356	1	1
ICDs_R31	Unspecified haematuria	ICD	Genitourinary	13449	339929	353378	0	0.513572	0.514285	0.514258	-0.00192784	0.0124993	0.998074	0.97392	1.02283	0.877425	0.990356	1	1
ICDb_E70_E90	Metabolic disorders	ICD	Endocrine	37826	315552	353378	0	0.513894	0.514302	0.514258	-0.00121038	0.0078778	0.99879	0.983487	1.01433	0.877891	0.990356	1	1
ICDb_G50_G59	Nerve nerve root and plexus disorders	ICD	Neurological	15283	338095	353378	0	0.515103	0.51422	0.514258	0.00178684	0.0117239	1.00179	0.979031	1.02507	0.878864	0.990356	1	1
NCI_1374	allergy/hypersensitivity/anaphylaxis	Clinical	Respiratory	26383	326995	353378	0	0.514317	0.514253	0.514258	-0.00137679	0.00907489	0.998624	0.981019	1.01655	0.879413	0.990356	1	1
NCI_1398	pneumonia	Clinical	Respiratory	5049	348329	353378	0	0.515208	0.514244	0.514258	0.00304301	0.0200826	1.00305	0.964333	1.04332	0.879564	0.990356	1	1
ICDs_J41_J44	Chronic obstructive pulmonary disease or emphysema	ICD	Respiratory	8041	345337	353378	0	0.513304	0.51428	0.514258	-0.00241847	0.0160762	0.997584	0.966641	1.02952	0.880426	0.990356	1	1
OPCS_W15	Division of bone of foot	OPCS	Musculoskeletal	4457	348921	353378	0	0.514492	0.514255	0.514258	-0.00320842	0.0214205	0.996797	0.955813	1.03954	0.880947	0.990356	1	1
ICDb_I80_I89	Diseases of veins lymphatic vessels and lymph nodes not elsewhere classified	ICD	Cardiovascular	33280	320098	353378	0	0.513843	0.514301	0.514258	-0.0012017	0.00816693	0.998799	0.982938	1.01492	0.883022	0.990356	1	1
ICDb_H43_H45	Disorders of vitreous body and globe	ICD	Sense_organs	1461	351917	353378	0	0.513564	0.514261	0.514258	-0.00534496	0.0371736	0.994669	0.924775	1.06985	0.885674	0.990356	1	1
NCI_1117	other respiratory problems	Clinical	Respiratory	3949	349429	353378	0	0.514659	0.514254	0.514258	0.00325481	0.0226786	1.00326	0.959642	1.04886	0.885878	0.990356	1	1
ICDs_M15	Polyarthrosis	ICD	Musculoskeletal	3460	349918	353378	0	0.515584	0.514245	0.514258	0.00345411	0.0242561	1.00346	0.95687	1.05232	0.886763	0.990356	1	1
ICDs_M22	Disorders of patella	ICD	Musculoskeletal	780	352598	353378	0	0.515785	0.514255	0.514258	0.0071939	0.0507277	1.00722	0.911893	1.11251	0.887224	0.990356	1	1
ICDb_O80_O84	Delivery	ICD	Pregnancy	2078	186677	188755	0	0.516373	0.515264	0.515277	0.00455758	0.0321515	1.00457	0.943217	1.06991	0.887289	0.990356	1	1
ICDs_A09	Diarrhoea and gastro enteritis of presumed infectious origin	ICD	Infectious	4828	348550	353378	0	0.515139	0.514246	0.514258	0.00288907	0.020527	1.00289	0.963345	1.04407	0.888074	0.990356	1	1
OPCS_C11	Procedure on canthus	OPCS	Sense_organs	1033	352345	353378	0	0.515895	0.514253	0.514258	0.00605846	0.0441392	1.00608	0.922697	1.09699	0.890825	0.990356	1	1
ICDs_K01	Embedded and impacted teeth	ICD	Digestive	1579	351799	353378	0	0.513196	0.514263	0.514258	-0.00488559	0.0357147	0.995126	0.927849	1.06728	0.891195	0.990356	1	1
ICDs_R90	Abnormal findings on diagnostic imaging of lung	ICD	Respiratory	307	353071	353378	0	0.516287	0.514257	0.514258	0.0109629	0.0808317	1.01102	0.862891	1.18459	0.892111	0.990356	1	1
ICDs_M54	Dorsalgia	ICD	Musculoskeletal	12324	341054	353378	0	0.514714	0.514242	0.514258	0.00175	0.0129833	1.00175	0.976581	1.02757	0.892781	0.990356	1	1
E_mean_CIMT	Mean carotid intima medial thickness at 120 degrees	Clinical	Cardiovascular	NA	NA	1510	351868	NA	NA	NA	0.00434283	0.0328689	NA	NA	NA	0.894903	0.990356	1	1
ICDs_N94	Pain and other conditions associated with female genital organs and menstrual cycle	ICD	Genitourinary	2855	185900	188755	0	0.514302	0.515292	0.515277	-0.00343212	0.0267799	0.996574	0.945614	1.05028	0.898024	0.990356	1	1
ICDs_J44	Chronic obstructive pulmonary disease	ICD	Respiratory	7280	346098	353378	0	0.514412	0.514255	0.514258	0.00214017	0.0168731	1.00214	0.969542	1.03584	0.899067	0.990356	1	1
OPCS_G45	Upper GI endoscopy	OPCS	Digestive	61517	291861	353378	0	0.513982	0.514316	0.514258	-0.000793063	0.00632764	0.999207	0.986891	1.01168	0.90026	0.990356	1	1
Q_veg_consumer	Vegetable consumers	Clinical	Lifestyle	40429	8658	49087	304291	0.517418	0.517508	0.517434	-0.0020934	0.0169073	0.997909	0.965382	1.03153	0.90146	0.990356	1	1
NCI_1566_1442_1440_1574_1572_1677_1678	bacterial infection	Clinical	Infectious	3465	349913	353378	0	0.513195	0.514269	0.514258	-0.00297015	0.0242133	0.997034	0.950822	1.04549	0.902374	0.990356	1	1
Q_birthweight	Birth weight	Clinical	Other	NA	NA	201664	151714	NA	NA	NA	0.000364567	0.00310755	NA	NA	NA	0.906609	0.990356	1	1
ICDs_I49	Other arrhythmia	ICD	Cardiovascular	2302	351076	353378	0	0.513256	0.514265	0.514258	-0.00344045	0.0296495	0.996565	0.940303	1.05619	0.907631	0.990356	1	1
OPCS_W40_W42	Knee replacement surgery	OPCS	Musculoskeletal	8400	344978	353378	0	0.515017	0.51424	0.514258	0.00182687	0.0157708	1.00183	0.971335	1.03328	0.90778	0.990356	1	1
NCI_1415	ear/vestibular disorder	Clinical	Sense_organs	5313	348065	353378	0	0.513936	0.514263	0.514258	-0.00226592	0.0195826	0.997737	0.960167	1.03678	0.907885	0.990356	1	1
NCI_1202	urinary frequency/incontinence	Clinical	Genitourinary	1227	352151	353378	0	0.516343	0.514251	0.514258	0.00467942	0.0405319	1.00469	0.927963	1.08776	0.908087	0.990356	1	1
ICDs_N35	Urethral stricture	ICD	Genitourinary	2790	350588	353378	0	0.514456	0.514257	0.514258	0.00310043	0.0269388	1.00311	0.951515	1.05749	0.908372	0.990356	1	1
ICDb_R80_R82	Abnormal findings on examination of urine without diagnosis	ICD	Genitourinary	617	352761	353378	0	0.515899	0.514255	0.514258	0.00656012	0.0570559	1.00658	0.900082	1.12568	0.908464	0.990356	1	1
ICDs_N45	Orchitis and epididymitis	ICD	Genitourinary	721	163902	164623	0	0.510933	0.5131	0.513091	-0.00602	0.052877	0.993998	0.89614	1.10254	0.909366	0.990356	1	1
ICDs_R41	Other symptoms and signs involving cognitive functions and awareness	ICD	Neurological	2723	350655	353378	0	0.514749	0.514254	0.514258	0.00308027	0.0272954	1.00309	0.950831	1.05821	0.910151	0.990356	1	1
ICDs_N30	Cystitis	ICD	Genitourinary	2495	350883	353378	0	0.514851	0.514254	0.514258	0.00304018	0.0284674	1.00304	0.948612	1.0606	0.914952	0.992338	1	1
NCI_1502	appendicitis	Clinical	Digestive	2894	350484	353378	0	0.514513	0.514256	0.514258	-0.00281805	0.0264435	0.997186	0.946819	1.05023	0.915132	0.992338	1	1
Q_mi	Whether heart attack diagnosed by doctor	Clinical	Cardiovascular	8312	344517	352829	549	0.513219	0.514304	0.514278	-0.00169324	0.015952	0.998308	0.967578	1.03001	0.915467	0.992338	1	1
ICDs_O70	Perineal laceration during delivery	ICD	Pregnancy	4229	184526	188755	0	0.514534	0.515294	0.515277	-0.00239035	0.0235655	0.997613	0.952582	1.04477	0.919207	0.992476	1	1
OPCS_T462	Drainage of ascites	OPCS	Musculoskeletal	776	352602	353378	0	0.512758	0.514261	0.514258	-0.0051286	0.0508936	0.994885	0.900433	1.09924	0.919737	0.992476	1	1
ICDb_N99_N99	Other disorders of the genitourinary system	ICD	Genitourinary	994	352384	353378	0	0.51616	0.514253	0.514258	0.00450834	0.0449835	1.00452	0.919745	1.09711	0.920169	0.992476	1	1
OPCS_A59_A73	Procedures on peripheral nerves	OPCS	Neurological	13092	340286	353378	0	0.515052	0.514228	0.514258	0.00126418	0.012627	1.00126	0.976789	1.02635	0.920254	0.992476	1	1
Q_mod_PA_days	Number of days week of moderate physical activity 10 minutes	Clinical	Lifestyle	NA	NA	336421	16957	NA	NA	NA	-0.000226989	0.00234392	NA	NA	NA	0.922852	0.993603	1	1
ICDs_R12	Heartburn	ICD	Digestive	1781	351597	353378	0	0.513166	0.514264	0.514258	-0.00322406	0.0336296	0.996781	0.933198	1.0647	0.923631	0.993603	1	1
ICDs_I340	Mitral valve insufficiency	ICD	Cardiovascular	1802	351576	353378	0	0.51355	0.514262	0.514258	-0.00305764	0.0335154	0.996947	0.933562	1.06464	0.92731	0.995189	1	1
ICDs_J84	Other interstitial pulmonary diseases	ICD	Respiratory	915	352463	353378	0	0.51505	0.514256	0.514258	0.00427671	0.0469521	1.00429	0.91599	1.10109	0.927441	0.995189	1	1
OPCS_L29_L31	Procedures on the carotid artery	OPCS	Cardiovascular	690	352688	353378	0	0.514621	0.514257	0.514258	0.00474149	0.0540531	1.00475	0.90375	1.11704	0.930098	0.995836	1	1
OPCS_A38_A43	Procedures on meninges	OPCS	Neurological	699	352679	353378	0	0.515406	0.514256	0.514258	0.00449478	0.0536292	1.0045	0.904278	1.11584	0.933207	0.995836	1	1
Q_raw_veg	Salad raw vegetable intake	Clinical	Lifestyle	NA	NA	349128	4250	NA	NA	NA	-0.000191741	0.00229241	NA	NA	NA	0.933341	0.995836	1	1
NCI_1293	bone disorder	Clinical	Musculoskeletal	7738	345640	353378	0	0.51523	0.514236	0.514258	0.00136053	0.0164236	1.00136	0.969641	1.03412	0.933978	0.995836	1	1
NCI_1155	hepatitis	Clinical	Digestive	1661	351717	353378	0	0.514827	0.514255	0.514258	0.00286737	0.0348236	1.00287	0.936705	1.07371	0.934378	0.995836	1	1
ICDb_L40_L45	Papulosquamous disorders	ICD	Dermatologic	2433	350945	353378	0	0.513978	0.51426	0.514258	0.00235052	0.0288464	1.00235	0.947254	1.06066	0.935057	0.995836	1	1
NCI_1413	nasal/sinus disorder	Clinical	Respiratory	5037	348341	353378	0	0.513936	0.514263	0.514258	-0.00158468	0.0200962	0.998417	0.959855	1.03853	0.93715	0.995885	1	1
ICDb_B00_B09	Viral infections characterized by skin and mucous membrane lesions	ICD	Infectious	1372	352006	353378	0	0.513109	0.514263	0.514258	-0.00300555	0.0382874	0.996999	0.924919	1.0747	0.937441	0.995885	1	1
ICDb_K20_K31	Diseases of oesophagus stomach and duodenum	ICD	Digestive	52358	301020	353378	0	0.514233	0.514263	0.514258	0.000503029	0.00675176	1.0005	0.98735	1.01383	0.94061	0.996295	1	1
NCI_1111	asthma	Clinical	Respiratory	40904	312474	353378	0	0.514187	0.514268	0.514258	-0.000549705	0.0074512	0.99945	0.98496	1.01415	0.94119	0.996295	1	1
ICDs_J93	Pneumothorax	ICD	Respiratory	738	352640	353378	0	0.514195	0.514258	0.514258	0.00370058	0.052205	1.00371	0.906086	1.11185	0.943493	0.996295	1	1
ICDs_I95	Hypotension	ICD	Cardiovascular	4252	349126	353378	0	0.514577	0.514254	0.514258	0.00154246	0.0218969	1.00154	0.959469	1.04546	0.943842	0.996295	1	1
ICDcs_C34	Malignant neoplasm of bronchus and lung	ICD	Neoplasms	1638	351740	353378	0	0.513036	0.514264	0.514258	-0.00243346	0.0351465	0.997569	0.931163	1.06871	0.944801	0.996295	1	1
ICDb_I10_I15	Hypertensive diseases	ICD	Cardiovascular	67259	286119	353378	0	0.514313	0.514245	0.514258	-0.000424617	0.00629414	0.999575	0.98732	1.01198	0.946214	0.996295	1	1
ICDs_R05	Cough	ICD	Respiratory	2460	350918	353378	0	0.513576	0.514263	0.514258	-0.00188882	0.0286547	0.998113	0.943601	1.05577	0.947445	0.996295	1	1
ICDs_N97	Female infertility	ICD	Genitourinary	795	187960	188755	0	0.513572	0.515284	0.515277	-0.00305583	0.0506652	0.996949	0.902705	1.10103	0.951907	0.996295	1	1
ICDb_L80_L99	Other disorders of the skin and subcutaneous tissue	ICD	Dermatologic	13672	339706	353378	0	0.514551	0.514246	0.514258	0.000724413	0.0123703	1.00072	0.976753	1.02528	0.953304	0.996295	1	1
ICDs_I67	Other cerebrovascular diseases aneurysm	ICD	Cardiovascular	2105	351273	353378	0	0.51443	0.514257	0.514258	0.00179395	0.0310224	1.0018	0.942697	1.0646	0.953886	0.996295	1	1
NCI_1164	pancreatic disease	Clinical	Digestive	819	352559	353378	0	0.513314	0.51426	0.514258	-0.00257502	0.0495326	0.997428	0.905146	1.09912	0.958541	0.996295	1	1
ICDcb_all_C	Any malignant neoplasia	ICD	Neoplasms	45876	307502	353378	0	0.514441	0.514231	0.514258	0.000367824	0.00720422	1.00037	0.986342	1.01459	0.959282	0.996295	1	1
ICDs_I47	Paroxysmal tachycardia	ICD	Cardiovascular	2799	350579	353378	0	0.513877	0.514261	0.514258	-0.00129577	0.0268918	0.998705	0.947429	1.05276	0.961569	0.996295	1	1
ICDs_R50	Fever of unknown origin	ICD	Infectious	3473	349905	353378	0	0.514439	0.514256	0.514258	0.00112716	0.0241521	1.00113	0.954841	1.04966	0.962777	0.996295	1	1
ICDs_I711_I712_I715_I716	Thoracic aortic aneurysm	ICD	Cardiovascular	228	353150	353378	0	0.515342	0.514258	0.514258	0.00436593	0.0939263	1.00438	0.835496	1.20739	0.962925	0.996295	1	1
ICDs_K56	Paralytic ileus	ICD	Digestive	3396	349982	353378	0	0.513987	0.514261	0.514258	-0.00107041	0.0244338	0.99893	0.952219	1.04793	0.965057	0.996295	1	1
ICDs_R53	Malaise and fatigue	ICD	Other	2483	350895	353378	0	0.514177	0.514259	0.514258	0.00123699	0.0285187	1.00124	0.946807	1.0588	0.965403	0.996295	1	1
E_Plt	Platelet count	Clinical	Hematologic	NA	NA	340045	13333	NA	NA	NA	-9.92163e-05	0.00231483	NA	NA	NA	0.965812	0.996295	1	1
OPCS_N05_N06	Orchidectomy	OPCS	Genitourinary	508	164115	164623	0	0.511707	0.513095	0.513091	-0.00264984	0.0629528	0.997354	0.881582	1.12833	0.966425	0.996295	1	1
ICDs_I10	Essential hypertension	ICD	Cardiovascular	66978	286400	353378	0	0.514346	0.514238	0.514258	-0.000265297	0.00630321	0.999735	0.98746	1.01216	0.966428	0.996295	1	1
ICDs_N76	Other inflammation of vagina and vulva	ICD	Genitourinary	670	188085	188755	0	0.515783	0.515275	0.515277	0.00218173	0.0547224	1.00218	0.900258	1.11565	0.968204	0.996295	1	1
Age_death	Age at death	Clinical	Other	NA	NA	10407	342971	NA	NA	NA	0.000229906	0.00590661	NA	NA	NA	0.968952	0.996295	1	1
ICDs_F41	Anxiety disorders	ICD	Psychiatric	5054	348324	353378	0	0.514195	0.514259	0.514258	-0.000768857	0.0200557	0.999231	0.960714	1.03929	0.96942	0.996295	1	1
ICDs_H43	Disorders of vitreous body	ICD	Sense_organs	1170	352208	353378	0	0.515276	0.514255	0.514258	0.00155469	0.0415224	1.00156	0.923274	1.08648	0.970133	0.996295	1	1
ICDs_J30	Vasomotor and Allergic rhinitis	ICD	Respiratory	852	352526	353378	0	0.514942	0.514257	0.514258	0.00180242	0.0485525	1.0018	0.910865	1.10182	0.970387	0.996295	1	1
ICDs_M84	Disorders of continuity of bone (fracture)	ICD	Musculoskeletal	1322	352056	353378	0	0.514242	0.514258	0.514258	0.00142666	0.039	1.00143	0.927731	1.08098	0.970823	0.996295	1	1
OPCS_C31_C37	Procedures on eye muscle	OPCS	Sense_organs	781	352597	353378	0	0.51406	0.514259	0.514258	0.00184653	0.0506976	1.00185	0.907084	1.10651	0.970945	0.996295	1	1
Q_age_menopause	Age at menopause	Clinical	Endocrine	NA	NA	109423	79332	NA	NA	NA	0.000150888	0.00419398	NA	NA	NA	0.9713	0.996295	1	1
ICDs_H83	Other diseases of inner ear	ICD	Sense_organs	693	352685	353378	0	0.514589	0.514257	0.514258	0.00171031	0.0538382	1.00171	0.901394	1.11319	0.974658	0.996295	1	1
NCI_1618	soft tissue inflammation	Clinical	Musculoskeletal	599	352779	353378	0	0.515251	0.514257	0.514258	0.00173253	0.0578864	1.00173	0.89429	1.12209	0.976124	0.996295	1	1
ICDs_N84	Polyp of female genital tract	ICD	Genitourinary	8989	179766	188755	0	0.515589	0.515261	0.515277	0.000452959	0.015292	1.00045	0.970912	1.03089	0.97637	0.996295	1	1
ICDs_I34	Nonrheumatic mitral valve disorders	ICD	Cardiovascular	2014	351364	353378	0	0.514603	0.514256	0.514258	0.000896244	0.0317085	1.0009	0.940586	1.06507	0.977451	0.996295	1	1
ICDs_G56_G59	Mononeuropathies	ICD	Neurological	10835	342543	353378	0	0.514781	0.514242	0.514258	-0.000357387	0.0138386	0.999643	0.972893	1.02713	0.979397	0.996295	1	1
ICDcs_D25	Uterine fibroids	ICD	Neoplasms	8379	180376	188755	0	0.515215	0.515279	0.515277	-0.000399845	0.0158173	0.9996	0.969086	1.03108	0.979833	0.996295	1	1
ICDb_L55_L59	Radiation related disorders of the skin and subcutaneous tissue	ICD	Dermatologic	2127	351251	353378	0	0.514646	0.514256	0.514258	0.000710517	0.0308601	1.00071	0.941976	1.06311	0.981631	0.996295	1	1
ICDb_I05_I09	Chronic rheumatic heart diseases	ICD	Cardiovascular	1858	351520	353378	0	0.51451	0.514257	0.514258	0.000716785	0.0330118	1.00072	0.938018	1.06761	0.982677	0.996295	1	1
NCI_1387	hayfever/allergic rhinitis	Clinical	Respiratory	20098	333280	353378	0	0.514561	0.51424	0.514258	-0.000220682	0.0103013	0.999779	0.979796	1.02017	0.982908	0.996295	1	1
ICDs_M77	Other enthesopathies	ICD	Musculoskeletal	1450	351928	353378	0	0.514487	0.514257	0.514258	-0.000734993	0.0372424	0.999265	0.928922	1.07493	0.984257	0.996295	1	1
Q_ever_smoker	Whether ever smoked	Clinical	Lifestyle	212355	139817	352172	1206	0.514181	0.514408	0.514271	-9.30597e-05	0.00490715	0.999907	0.990336	1.00957	0.98487	0.996295	1	1
Q_Energy	Energy yesterday	Clinical	Lifestyle	NA	NA	50364	303014	NA	NA	NA	0.000108614	0.00592413	NA	NA	NA	0.985372	0.996295	1	1
ICDs_I85	Oesophageal varices	ICD	Cardiovascular	473	352905	353378	0	0.512444	0.514261	0.514258	-0.00116249	0.0651818	0.998838	0.879045	1.13496	0.985771	0.996295	1	1
ICDb_B35_B49	Mycoses	ICD	Infectious	2280	351098	353378	0	0.514131	0.514259	0.514258	-0.000456502	0.029761	0.999544	0.942907	1.05958	0.987762	0.997125	1	1
E_art_stiff_index_PW	Pulse wave arterial stiffness index	Clinical	Cardiovascular	NA	NA	2251	351127	NA	NA	NA	0.000256087	0.028244	NA	NA	NA	0.992767	0.998924	1	1
ICDb_O94_O99	Other obstetric conditions not elsewhere classified	ICD	Pregnancy	1348	187407	188755	0	0.514949	0.515279	0.515277	0.000329257	0.0394245	1.00033	0.925943	1.08069	0.993337	0.998924	1	1
ICDs_K317	Polyp of stomach and duodenum	ICD	Digestive	3680	349698	353378	0	0.514831	0.514252	0.514258	-0.000185677	0.0234924	0.999814	0.954822	1.04693	0.993694	0.998924	1	1
NCI_1511	abdominal hernia	Clinical	Musculoskeletal	2099	351279	353378	0	0.514676	0.514256	0.514258	0.000146563	0.0311135	1.00015	0.940978	1.06304	0.996242	0.998924	1	1
ICDcb_C81_C96	Malignant neoplasms stated or presumed to be primary of lymphoid hematopoetic and related tissue	ICD	Neoplasms	2936	350442	353378	0	0.514167	0.514259	0.514258	-0.000104469	0.0262839	0.999896	0.949689	1.05276	0.996829	0.998924	1	1
ICDs_L92	Granulomatous disorders of skin and subcutaneous tissue	ICD	Dermatologic	485	352893	353378	0	0.514206	0.514258	0.514258	-0.0002181	0.0643171	0.999782	0.881368	1.1341	0.997295	0.998924	1	1
NCI_1074	angina	Clinical	Cardiovascular	11346	342032	353378	0	0.513848	0.514272	0.514258	2.82663e-05	0.0137235	1.00003	0.973488	1.02729	0.998358	0.998924	1	1
Q_meat_processed	Processed meat intake	Clinical	Lifestyle	NA	NA	352884	494	NA	NA	NA	2.93672e-06	0.00217831	NA	NA	NA	0.998924	0.998924	1	1
ICD: International Classification of Diseases 10th Revision;
Clinical: phenotypes obtained from participants visits (questionnaire or examination);
OPCS: Office of Population Censuses and Surveys Classification of Surgical Operations and Procedures, 4th Revision;
NCI: non-cancer illness code (self-reported)

## Sheet: SD5
Supplementary Data 5. eQTL with P<0.001 for rs6702619-G in 49 tissues (cis and trans)
Tissue	Gene_symbol	Chr	Gene_start	Distance	Slope	P	P_FDR	P_BY	P_Bonf
Aortic_Valve	PALMD	1	100111431	-65185	-0.311426	3.98499e-46	1.67577e-41	1.88086e-40	1.67577e-41
Thyroid	STRA13	17	79980794	NA	0.265561	1.06605e-06	0.798007	1	1
Artery_Coronary	AC020907.2	19	35630344	NA	0.415428	2.37958e-06	0.798007	1	1
Cells_Transformed_fibroblasts	RP11-302I18.1	1	220490941	-120444695	-0.294255	2.52983e-06	0.798007	1	1
Heart_Atrial_Appendage	AASDHPPT	11	105946228	NA	0.298491	6.01335e-06	0.798007	1	1
Testis	MAST4-AS1	5	66299781	NA	-0.325524	6.14463e-06	0.798007	1	1
Ovary	RP3-322G13.7	20	23332123	NA	-0.44058	6.29569e-06	0.798007	1	1
Thyroid	RP11-206L10.2	1	714006	99332240	-0.242303	9.08624e-06	0.798007	1	1
Brain_Hippocampus	SART1	11	65729160	NA	-0.424606	1.18542e-05	0.798007	1	1
Esophagus_Muscularis	ANGPTL6	19	10213472	NA	0.261667	1.18586e-05	0.798007	1	1
Skin_Sun_Exposed_Lower_leg	CASP9	1	15853029	84193217	-0.231884	1.20764e-05	0.798007	1	1
Brain_Spinal_cord_cervical_c-1	NAV1	1	201598532	-101552286	-0.480687	1.27197e-05	0.798007	1	1
Prostate	ZBTB40	1	22778344	77267902	-0.41171	1.28053e-05	0.798007	1	1
Artery_Coronary	ZC3H7B	22	41697526	NA	0.382472	1.6252e-05	0.798007	1	1
Adipose_Visceral_Omentum	ARHGAP24	4	86396267	NA	0.263125	1.65757e-05	0.798007	1	1
Vagina	WDR46	6	33257078	NA	-0.440693	1.73101e-05	0.798007	1	1
Lung	ABCD2	12	40013553	NA	0.235686	1.87046e-05	0.798007	1	1
Artery_Coronary	SMIM20	4	25863452	NA	0.379668	1.89607e-05	0.798007	1	1
Brain_Caudate_basal_ganglia	ZNF211	19	58141761	NA	0.37254	2.03674e-05	0.798007	1	1
Cells_EBV-transformed_lymphocytes	MYL7	7	44180931	NA	-0.430543	2.04583e-05	0.798007	1	1
Stomach	DHRS9	2	169921299	NA	0.304429	2.05368e-05	0.798007	1	1
Pituitary	CYP4F35P	18	14337422	NA	0.346162	2.13869e-05	0.798007	1	1
Brain_Putamen_basal_ganglia	POMT2	14	77787226	NA	0.413507	2.31613e-05	0.798007	1	1
Thyroid	DYNC1I2	2	172543919	NA	0.231124	2.36581e-05	0.798007	1	1
Brain_Caudate_basal_ganglia	APAF1	12	99038919	NA	0.368844	2.49453e-05	0.798007	1	1
Minor_Salivary_Gland	PTAFR	1	28520447	71525799	0.483611	2.55909e-05	0.798007	1	1
Adipose_Visceral_Omentum	RAB28	4	13485989	NA	0.257383	2.56143e-05	0.798007	1	1
Thyroid	TMEM138	11	61129772	NA	0.230039	2.58981e-05	0.798007	1	1
Brain_Putamen_basal_ganglia	LPAR2	19	19739739	NA	0.410996	2.625e-05	0.798007	1	1
Brain_Anterior_cingulate_cortex_BA24	AC064875.2	2	13147138	NA	-0.404994	2.6581e-05	0.798007	1	1
Cells_EBV-transformed_lymphocytes	CTD-2369P2.2	19	10333870	NA	0.424303	2.7716e-05	0.798007	1	1
Nerve_Tibial	PRDM2	1	14026693	86019553	-0.240529	2.79706e-05	0.798007	1	1
Adipose_Subcutaneous	PPM1A	14	60712470	NA	0.233723	2.87494e-05	0.798007	1	1
Minor_Salivary_Gland	RP11-24B19.3	13	51937579	NA	-0.480849	2.88947e-05	0.798007	1	1
Brain_Putamen_basal_ganglia	SELL	1	169680839	-69634593	0.407959	3.05029e-05	0.798007	1	1
Minor_Salivary_Gland	TMEM55A	8	92053292	NA	0.479391	3.07943e-05	0.798007	1	1
Brain_Putamen_basal_ganglia	STX8	17	9479908	NA	0.407764	3.07961e-05	0.798007	1	1
Brain_Frontal_Cortex_BA9	GTF2H4	6	30875961	NA	0.398352	3.08188e-05	0.798007	1	1
Brain_Frontal_Cortex_BA9	BCORL1	X	129115083	NA	-0.398244	3.09856e-05	0.798007	1	1
Skin_Not_Sun_Exposed_Suprapubic	GRIK5	19	42573650	NA	0.247487	3.10871e-05	0.798007	1	1
Lung	CTGLF11P	10	47708307	NA	0.229468	3.13057e-05	0.798007	1	1
Nerve_Tibial	FASTKD2	2	207630272	NA	-0.238569	3.26395e-05	0.798007	1	1
Cells_EBV-transformed_lymphocytes	FNBP1L	1	93913688	6132558	0.420723	3.29002e-05	0.798007	1	1
Brain_Cerebellum	TEX10	9	103115221	NA	0.346573	3.3439e-05	0.798007	1	1
Pituitary	TYW1	7	66460160	NA	0.338351	3.35623e-05	0.798007	1	1
Brain_Amygdala	UPF3A	13	115047059	NA	0.444462	3.62422e-05	0.798007	1	1
Heart_Atrial_Appendage	TRAIP	3	49894007	NA	-0.27306	3.72057e-05	0.798007	1	1
Pituitary	SCRIB	8	144897549	NA	0.336408	3.7475e-05	0.798007	1	1
Cells_EBV-transformed_lymphocytes	POMGNT1	1	46664115	53382131	-0.417378	3.85516e-05	0.798007	1	1
Adipose_Visceral_Omentum	ITGB6	2	161128399	NA	0.251819	3.86761e-05	0.798007	1	1
Esophagus_Muscularis	FAM188B	7	30811033	NA	-0.245529	4.11114e-05	0.798007	1	1
Thyroid	CD180	5	66492627	NA	0.224359	4.12793e-05	0.798007	1	1
Adipose_Visceral_Omentum	CTC-510F12.2	19	11314304	NA	-0.250838	4.15526e-05	0.798007	1	1
Pancreas	C11orf35	11	560779	NA	-0.308797	4.18364e-05	0.798007	1	1
Stomach	PLEKHO2	15	65134088	NA	-0.293139	4.24811e-05	0.798007	1	1
Minor_Salivary_Gland	ALG2	9	101984238	NA	0.471806	4.26889e-05	0.798007	1	1
Heart_Atrial_Appendage	MIR214	1	172108047	-72061801	0.270817	4.33293e-05	0.798007	1	1
Stomach	CDH3	16	68670092	NA	0.2928	4.33975e-05	0.798007	1	1
Esophagus_Mucosa	NAGK	2	71291474	NA	-0.236251	4.41449e-05	0.798007	1	1
Nerve_Tibial	RBL1	20	35724187	NA	0.234578	4.45133e-05	0.798007	1	1
Pituitary	RP5-1172A22.1	22	27620688	NA	0.333013	4.53556e-05	0.798007	1	1
Minor_Salivary_Gland	PLEKHJ1	19	2237703	NA	-0.470371	4.53718e-05	0.798007	1	1
Brain_Putamen_basal_ganglia	CPLX3	15	75118888	NA	0.399348	4.63215e-05	0.798007	1	1
Minor_Salivary_Gland	ZNF841	19	52599018	NA	0.469789	4.65023e-05	0.798007	1	1
Heart_Left_Ventricle	RP11-745O10.2	12	66524549	NA	-0.267883	4.69104e-05	0.798007	1	1
Cells_Transformed_fibroblasts	AC010761.8	17	27049740	NA	-0.255886	4.71914e-05	0.798007	1	1
Aortic_Valve	AK055264	17	81188167	NA	0.263128	4.76683e-05	0.999957	1	1
Adipose_Visceral_Omentum	NBPF20	1	148347506	-48301260	0.24887	4.79378e-05	0.798007	1	1
Small_Intestine_Terminal_Ileum	RP11-395C3.1	5	125964011	NA	0.398536	4.81549e-05	0.798007	1	1
Esophagus_Muscularis	RP11-264B17.4	16	28990145	NA	-0.24319	4.88953e-05	0.798007	1	1
Minor_Salivary_Gland	MUSK	9	113431051	NA	0.468211	4.97039e-05	0.798007	1	1
Colon_Transverse	KB-1732A1.1	8	103817745	NA	-0.283325	5.01315e-05	0.798007	1	1
Skin_Sun_Exposed_Lower_leg	WWOX	16	78133310	NA	-0.215269	5.0183e-05	0.798007	1	1
Adipose_Visceral_Omentum	CX3CL1	16	57406370	NA	0.24723	5.39512e-05	0.798007	1	1
Heart_Atrial_Appendage	VPS54	2	64246206	NA	0.267334	5.47494e-05	0.798007	1	1
Adipose_Visceral_Omentum	STK38L	12	27396901	NA	0.246926	5.51437e-05	0.798007	1	1
Brain_Spinal_cord_cervical_c-1	ALCAM	3	105085753	NA	-0.447688	5.64297e-05	0.798007	1	1
Minor_Salivary_Gland	CEND1	11	790123	NA	0.464937	5.70059e-05	0.798007	1	1
Skin_Not_Sun_Exposed_Suprapubic	RP11-557H15.4	6	134980974	NA	-0.239367	5.70958e-05	0.798007	1	1
Esophagus_Mucosa	RHCG	15	90039844	NA	-0.232646	5.80655e-05	0.798007	1	1
Colon_Sigmoid	MIR3911	9	130453053	NA	-0.299817	6.13718e-05	0.798007	1	1
Brain_Cerebellar_Hemisphere	ST13P13	10	104975466	NA	0.367286	6.28939e-05	0.798007	1	1
Brain_Putamen_basal_ganglia	CSF3R	1	36948879	63097367	0.392709	6.34321e-05	0.798007	1	1
Artery_Tibial	FOXA1	14	38069245	NA	-0.223251	6.41185e-05	0.798007	1	1
Brain_Cerebellum	TARBP1	1	234614849	-134568603	0.333719	6.74356e-05	0.798007	1	1
Adrenal_Gland	UGT3A2	5	36071460	NA	0.332457	6.77965e-05	0.798007	1	1
Colon_Sigmoid	KCNA5	12	5153085	NA	0.298086	6.79854e-05	0.798007	1	1
Heart_Atrial_Appendage	RP11-343L5.2	5	82346783	NA	0.264024	6.81786e-05	0.798007	1	1
Prostate	FAM13B	5	137387650	NA	-0.378329	6.91274e-05	0.798007	1	1
Minor_Salivary_Gland	PTRH1	9	130479122	NA	-0.460211	6.93113e-05	0.798007	1	1
Adrenal_Gland	SLC10A7	4	147443123	NA	0.331934	6.97179e-05	0.798007	1	1
Brain_Cortex	GPR97	16	57702099	NA	0.359113	7.00321e-05	0.798007	1	1
Artery_Coronary	MAP3K11	11	65381720	NA	0.3547	7.04058e-05	0.798007	1	1
Pancreas	NDUFV1	11	67374323	NA	0.299998	7.05049e-05	0.798007	1	1
Minor_Salivary_Gland	FKBP14	7	30066300	NA	0.458531	7.42476e-05	0.798007	1	1
Testis	CTD-2210P24.4	11	45792983	NA	-0.287087	7.43021e-05	0.798007	1	1
Brain_Hippocampus	PRPF6	20	62612488	NA	-0.387414	7.44367e-05	0.798007	1	1
Brain_Putamen_basal_ganglia	PDZK1	1	145726918	-45680672	0.389169	7.48057e-05	0.798007	1	1
Ovary	ERI3-IT1	1	44709945	55336301	-0.390904	7.53349e-05	0.798007	1	1
Cells_Transformed_fibroblasts	PDGFB	22	39640756	NA	-0.249143	7.54797e-05	0.798007	1	1
Brain_Cerebellar_Hemisphere	PRMT6	1	107599267	-7553021	-0.363565	7.5546e-05	0.798007	1	1
Brain_Cerebellar_Hemisphere	MRPL35P2	10	65394587	NA	0.36356	7.55637e-05	0.798007	1	1
Nerve_Tibial	TPTE2P6	13	24982295	NA	-0.227336	7.71119e-05	0.798007	1	1
Brain_Hippocampus	SSB	2	170648443	NA	-0.386565	7.74336e-05	0.798007	1	1
Esophagus_Gastroesophageal_Junction	HNRNPA1P16	17	2210055	NA	-0.291744	7.77477e-05	0.798007	1	1
Heart_Left_Ventricle	CTD-2006C1.12	19	12050774	NA	-0.260063	7.90188e-05	0.798007	1	1
Minor_Salivary_Gland	ZNF222	19	44529494	NA	0.456991	7.90565e-05	0.798007	1	1
Prostate	DEDD	1	161102478	-61056232	-0.37546	7.92443e-05	0.798007	1	1
Artery_Coronary	LPCAT3	12	7125814	NA	-0.351952	8.08124e-05	0.798007	1	1
Artery_Coronary	RARRES1	3	158450485	NA	-0.351933	8.08908e-05	0.798007	1	1
Adipose_Visceral_Omentum	C14orf80	14	105956192	NA	0.241393	8.16426e-05	0.798007	1	1
Ovary	LA16c-366D3.1	16	971033	NA	-0.389044	8.20641e-05	0.798007	1	1
Cells_Transformed_fibroblasts	CTB-50L17.7	19	4447301	NA	0.247692	8.33609e-05	0.798007	1	1
Liver	MAP2K3	17	21187984	NA	0.339318	8.36262e-05	0.798007	1	1
Minor_Salivary_Gland	AEBP2	12	19556979	NA	-0.455556	8.37909e-05	0.798007	1	1
Liver	RP11-110I1.12	11	118868714	NA	-0.339106	8.45417e-05	0.798007	1	1
Lung	S1PR3	9	91606362	NA	-0.216893	8.5011e-05	0.798007	1	1
Minor_Salivary_Gland	FXN	9	71650175	NA	-0.455161	8.51423e-05	0.798007	1	1
Brain_Spinal_cord_cervical_c-1	RN7SL704P	22	38627726	NA	0.437914	8.52544e-05	0.798007	1	1
Brain_Cerebellum	LINC00843	10	51732523	NA	0.329243	8.54836e-05	0.798007	1	1
Thyroid	CASC4	15	44580927	NA	-0.215169	8.56191e-05	0.798007	1	1
Cells_EBV-transformed_lymphocytes	ASPDH	19	51017947	NA	0.399643	8.69104e-05	0.798007	1	1
Brain_Cerebellum	BMP3	4	81952119	NA	-0.328628	8.82877e-05	0.798007	1	1
Ovary	CTA-268H5.14	22	45659466	NA	0.387347	8.86827e-05	0.798007	1	1
Testis	RP11-569A11.1	1	202573396	-102527150	0.284096	8.89209e-05	0.798007	1	1
Brain_Hypothalamus	NUP210L	1	154127592	-54081346	-0.38726	8.90336e-05	0.798007	1	1
Breast_Mammary_Tissue	GRAP	17	18950950	NA	0.271442	8.95183e-05	0.798007	1	1
Spleen	MBOAT2	2	9143942	NA	-0.366241	8.98166e-05	0.798007	1	1
Pituitary	RP11-118A3.1	12	43549118	NA	0.3203	9.08829e-05	0.798007	1	1
Esophagus_Muscularis	RP11-296I10.3	16	70207224	NA	0.234571	9.12728e-05	0.798007	1	1
Colon_Transverse	TPRKB	2	73964527	NA	0.27376	9.13296e-05	0.798007	1	1
Brain_Spinal_cord_cervical_c-1	UNC13A	19	17799401	NA	0.436093	9.19433e-05	0.798007	1	1
Colon_Transverse	C1orf106	1	200860176	-100813930	-0.273582	9.23364e-05	0.798007	1	1
Brain_Spinal_cord_cervical_c-1	SHISA6	17	11144580	NA	-0.435965	9.24288e-05	0.798007	1	1
Thyroid	ARHGAP9	12	57882597	NA	0.214168	9.25255e-05	0.798007	1	1
Minor_Salivary_Gland	TEX21P	14	64841384	NA	0.452779	9.37112e-05	0.802201	1	1
Esophagus_Muscularis	AVL9	7	32535038	NA	0.233911	9.56503e-05	0.811256	1	1
Skin_Sun_Exposed_Lower_leg	PTPN12	7	77166592	NA	0.207232	9.62194e-05	0.811256	1	1
Heart_Atrial_Appendage	MCCC2	5	70883115	NA	0.258628	9.68906e-05	0.811256	1	1
Stomach	NLRC5	16	57023397	NA	0.279162	0.00010024	0.832261	1	1
Aortic_Valve	LF385083	12	52056548	NA	-0.251976	0.000100867	0.999957	1	1
Brain_Cerebellum	FBXW5	9	139839148	NA	0.325876	0.00010193	0.832261	1	1
Heart_Atrial_Appendage	ZKSCAN2	16	25269252	NA	-0.257724	0.00010269	0.832261	1	1
Prostate	CHRAC1	8	141521397	NA	-0.369798	0.000103382	0.832261	1	1
Pancreas	PIAS4	19	4007644	NA	-0.293121	0.000104808	0.832261	1	1
Pituitary	SYNE3	14	95942173	NA	-0.317588	0.000104993	0.832261	1	1
Esophagus_Mucosa	RP11-259N19.1	2	75061107	NA	0.224371	0.000107196	0.832261	1	1
Artery_Coronary	RP11-379F4.7	3	158411557	NA	-0.34622	0.000107301	0.832261	1	1
Uterus	RBM41	X	106362057	NA	-0.418606	0.000111432	0.832261	1	1
Esophagus_Mucosa	ZNF286A	17	15602891	NA	-0.223827	0.00011152	0.832261	1	1
Colon_Sigmoid	FGD4	12	32552463	NA	0.289456	0.00011218	0.832261	1	1
Esophagus_Muscularis	U91328.22	6	26013469	NA	-0.231619	0.000112437	0.832261	1	1
Esophagus_Muscularis	RTN2	19	46000319	NA	0.231515	0.000113259	0.832261	1	1
Heart_Atrial_Appendage	CLSPN	1	36235568	63810678	-0.256149	0.000113581	0.832261	1	1
Brain_Hippocampus	MT1JP	16	56669651	NA	0.378101	0.000114063	0.832261	1	1
Brain_Anterior_cingulate_cortex_BA24	CPE	4	166282346	NA	0.374465	0.000114395	0.832261	1	1
Brain_Hypothalamus	QRSL1	6	107077453	NA	0.381487	0.000115555	0.832261	1	1
Brain_Putamen_basal_ganglia	RP5-837J1.4	17	33401393	NA	0.379592	0.000115789	0.832261	1	1
Liver	CREBRF	5	172483355	NA	-0.332847	0.000116154	0.832261	1	1
Heart_Atrial_Appendage	IGSF3	1	117210375	-17164129	0.255782	0.000116273	0.832261	1	1
Pancreas	ADSS	1	244615436	-144569190	0.291186	0.000116961	0.832261	1	1
Brain_Anterior_cingulate_cortex_BA24	ZBED6CL	7	150026938	NA	0.373798	0.000117918	0.832261	1	1
Brain_Nucleus_accumbens_basal_ganglia	DDX11-AS1	12	31226778	NA	-0.354317	0.000117999	0.832261	1	1
Brain_Nucleus_accumbens_basal_ganglia	MTMR2	11	95658479	NA	-0.353978	0.000119915	0.832261	1	1
Brain_Hippocampus	NANOGNBP3	X	100593277	NA	-0.376884	0.000120493	0.832261	1	1
Pituitary	OGN	9	95166978	NA	0.314954	0.000120637	0.832261	1	1
Brain_Caudate_basal_ganglia	TAS2R3	7	141463897	NA	-0.338191	0.000122221	0.832261	1	1
Artery_Coronary	OLAH	10	15074226	NA	-0.343543	0.000122269	0.832261	1	1
Artery_Tibial	MRPL50	9	104160896	NA	-0.214691	0.000122975	0.832261	1	1
Esophagus_Muscularis	U91328.19	6	25992890	NA	-0.230231	0.000123898	0.832261	1	1
Colon_Transverse	FAM49A	2	16847599	NA	-0.268591	0.00012516	0.832261	1	1
Thyroid	MEPCE	7	100026440	NA	-0.210131	0.000126082	0.832261	1	1
Uterus	GART	21	34915797	NA	-0.415602	0.000126231	0.832261	1	1
Brain_Caudate_basal_ganglia	BIN2	12	51718452	NA	0.337486	0.000126535	0.832261	1	1
Brain_Anterior_cingulate_cortex_BA24	ID1	20	30193086	NA	-0.372205	0.00012674	0.832261	1	1
Heart_Left_Ventricle	UBAP2	9	34048947	NA	0.252528	0.000128627	0.832261	1	1
Stomach	RP3-425P12.4	6	25140212	NA	0.27495	0.000128707	0.832261	1	1
Muscle_Skeletal	AC099522.2	5	72804510	NA	-0.189236	0.000130005	0.832261	1	1
Thyroid	PLEKHM3	2	208890284	NA	-0.20965	0.000130763	0.832261	1	1
Esophagus_Mucosa	ADAMTS9-AS2	3	64670585	NA	0.221609	0.000130888	0.832261	1	1
Prostate	CTC-471F3.4	19	40449634	NA	0.364587	0.000131483	0.832261	1	1
Liver	NEXN	1	78381740	21664506	-0.330365	0.000131501	0.832261	1	1
Breast_Mammary_Tissue	RP4-814D15.1	7	156991205	NA	-0.265063	0.000132464	0.832261	1	1
Brain_Hypothalamus	CTB-152G17.6	7	104745885	NA	0.378376	0.000132718	0.832261	1	1
Heart_Atrial_Appendage	PRR15L	17	46035244	NA	0.253607	0.000133466	0.832261	1	1
Brain_Cerebellar_Hemisphere	AC079741.2	7	112086430	NA	0.351647	0.000133872	0.832261	1	1
Adipose_Visceral_Omentum	TPH1	11	18063973	NA	-0.234217	0.000134001	0.832261	1	1
Brain_Caudate_basal_ganglia	RP11-51J9.5	8	30013748	NA	-0.336092	0.000135473	0.832261	1	1
Thyroid	SAE1	19	47616531	NA	0.209119	0.000136124	0.832261	1	1
Breast_Mammary_Tissue	RP11-536O18.2	9	13433052	NA	-0.264582	0.000136378	0.832261	1	1
Brain_Frontal_Cortex_BA9	CTC-462L7.1	17	53246184	NA	0.367131	0.000136402	0.832261	1	1
Cells_Transformed_fibroblasts	RP11-314O13.1	16	80926492	NA	-0.240094	0.000138903	0.835615	1	1
Liver	RP11-173M1.5	17	25679610	NA	-0.329243	0.000139042	0.835615	1	1
Esophagus_Muscularis	FAM106B	17	20320741	NA	-0.228563	0.000139137	0.835615	1	1
Brain_Hippocampus	CCNK	14	99947506	NA	-0.373361	0.00014105	0.838407	1	1
Prostate	RP11-685B14.3	8	18245287	NA	-0.363011	0.000141288	0.838407	1	1
Artery_Coronary	SLC35E1	19	16683193	NA	0.340371	0.000142506	0.838407	1	1
Nerve_Tibial	FOS	14	75745477	NA	-0.218827	0.000143846	0.838407	1	1
Skin_Not_Sun_Exposed_Suprapubic	ANGPT4	20	896977	NA	-0.226369	0.000144731	0.838407	1	1
Minor_Salivary_Gland	RP11-298I3.4	14	23451907	NA	-0.441646	0.000145366	0.838407	1	1
Esophagus_Mucosa	SPOCD1	1	32281652	67764594	-0.220097	0.000145848	0.838407	1	1
Brain_Nucleus_accumbens_basal_ganglia	CXCR2	2	218990012	NA	0.349751	0.000146326	0.838407	1	1
Esophagus_Gastroesophageal_Junction	POC5	5	75013313	NA	-0.280815	0.000146555	0.838407	1	1
Skin_Sun_Exposed_Lower_leg	GCNT3	15	59887074	NA	0.201837	0.000146911	0.838407	1	1
Prostate	SLC23A2	20	4990939	NA	-0.361907	0.00014855	0.840051	1	1
Nerve_Tibial	ZNF436	1	23694879	76351367	-0.218323	0.000149141	0.840051	1	1
Artery_Coronary	RN7SL23P	11	61211602	NA	0.339387	0.000149396	0.840051	1	1
Esophagus_Mucosa	NDUFC1	4	140223705	NA	0.219675	0.00015031	0.841067	1	1
Lung	BCL7C	16	30905868	NA	-0.209189	0.000152477	0.845819	1	1
Brain_Cerebellum	KCNH2	7	150675403	NA	0.31792	0.000153239	0.845819	1	1
Prostate	RP1-37N7.3	17	18314473	NA	0.361041	0.000154492	0.845819	1	1
Pituitary	ANKRD20A5P	18	14179096	NA	0.310072	0.000155516	0.845819	1	1
Thyroid	GTF2A1	14	81687575	NA	-0.207338	0.000155637	0.845819	1	1
Esophagus_Muscularis	DNAJC8	1	28559536	71486710	-0.226849	0.000156602	0.845819	1	1
Artery_Tibial	SLC23A1	5	138720242	NA	-0.211332	0.000157699	0.845819	1	1
Adrenal_Gland	RBM4	11	66406088	NA	0.316153	0.000158384	0.845819	1	1
Artery_Tibial	MKX	10	28034989	NA	0.211153	0.000159782	0.845819	1	1
Small_Intestine_Terminal_Ileum	GPR161	1	168106821	-68060575	0.372233	0.000160517	0.845819	1	1
Brain_Frontal_Cortex_BA9	HAUS5	19	36103646	NA	0.363433	0.000161099	0.845819	1	1
Breast_Mammary_Tissue	RP11-77K12.5	16	75550178	NA	0.261769	0.000161554	0.845819	1	1
Colon_Transverse	MACC1	7	20257027	NA	0.264225	0.00016252	0.845819	1	1
Lung	MESDC1	15	81293295	NA	0.208241	0.000163614	0.845819	1	1
Lung	RP4-756G23.5	22	41613631	NA	0.208239	0.000163635	0.845819	1	1
Small_Intestine_Terminal_Ileum	CRIPAK	4	1385340	NA	0.37169	0.000164381	0.845819	1	1
Esophagus_Gastroesophageal_Junction	LRRC40	1	70671303	29374943	-0.278675	0.000165427	0.845819	1	1
Brain_Spinal_cord_cervical_c-1	LHFPL4	3	9595486	NA	0.42105	0.000168816	0.845819	1	1
Colon_Sigmoid	ZNF766	19	52772824	NA	0.282011	0.000170609	0.845819	1	1
Liver	MPZL2	11	118135251	NA	0.325065	0.000170797	0.845819	1	1
Muscle_Skeletal	CLASP1	2	122407163	NA	0.185927	0.000171054	0.845819	1	1
Testis	AC017074.1	2	114426743	NA	-0.272743	0.000172637	0.845819	1	1
Esophagus_Muscularis	ARHGAP5-AS1	14	32545999	NA	-0.225418	0.000172732	0.845819	1	1
Esophagus_Muscularis	CYP7A1	8	59412795	NA	0.225367	0.000173334	0.845819	1	1
Ovary	HADHAP1	4	166327502	NA	-0.372251	0.000173622	0.845819	1	1
Brain_Cerebellar_Hemisphere	COL6A4P2	3	129931666	NA	-0.346014	0.000174082	0.845819	1	1
Brain_Cerebellar_Hemisphere	TAF3	10	7860467	NA	0.345939	0.000174689	0.845819	1	1
Brain_Caudate_basal_ganglia	AGO3	1	36396319	63649927	0.330788	0.000175154	0.845819	1	1
Esophagus_Muscularis	RP11-535A5.1	18	19928215	NA	-0.225103	0.000176491	0.845819	1	1
Brain_Amygdala	CTA-29F11.1	22	47158460	NA	0.407222	0.000177659	0.845819	1	1
Adipose_Subcutaneous	ALPK3	15	85359911	NA	0.21	0.000178071	0.845819	1	1
Brain_Hippocampus	RRAD	16	66959547	NA	-0.367766	0.000180476	0.845819	1	1
Pancreas	RP1-102K2.8	22	30641984	NA	-0.283295	0.000181515	0.845819	1	1
Pancreas	KIAA1432	9	5629025	NA	-0.283168	0.000182785	0.845819	1	1
Brain_Caudate_basal_ganglia	RP11-1348G14.1	16	28825994	NA	0.32989	0.000182854	0.845819	1	1
Adipose_Visceral_Omentum	NIPBL	5	36876861	NA	0.229594	0.000182916	0.845819	1	1
Minor_Salivary_Gland	IQCD	12	113658854	NA	0.435655	0.000182967	0.845819	1	1
Brain_Caudate_basal_ganglia	RP11-387H17.4	17	38083995	NA	-0.329827	0.000183406	0.845819	1	1
Adrenal_Gland	RDH14	2	18741946	NA	0.313208	0.000183686	0.845819	1	1
Adipose_Visceral_Omentum	DHX32	10	127585005	NA	0.229523	0.000183789	0.845819	1	1
Skin_Sun_Exposed_Lower_leg	2020-03-09	12	58148881	NA	0.198654	0.000187616	0.845819	1	1
Aortic_Valve	MIR124-2HG	8	65285885	NA	-0.242244	0.000188784	0.999957	1	1
Colon_Sigmoid	ETAA1	2	67624451	NA	0.280177	0.000188837	0.845819	1	1
Prostate	FAM132A	1	1182102	98864144	0.356561	0.000188901	0.845819	1	1
Esophagus_Mucosa	GLIPR2	9	36136732	NA	-0.216413	0.0001893	0.845819	1	1
Minor_Salivary_Gland	FGD6	12	95611258	NA	0.434725	0.00018955	0.845819	1	1
Heart_Atrial_Appendage	RPL30	8	99058697	NA	0.247912	0.000190438	0.845819	1	1
Brain_Putamen_basal_ganglia	ZNF839	14	102783714	NA	0.368233	0.000191085	0.845819	1	1
Esophagus_Muscularis	SRRT	7	100472748	NA	-0.223906	0.000191464	0.845819	1	1
Prostate	MOB3B	9	27529779	NA	0.356255	0.000191488	0.845819	1	1
Aortic_Valve	ESYT1	12	56521986	NA	0.241971	0.000192062	0.999957	1	1
Nerve_Tibial	HCAR3	12	123201439	NA	0.214712	0.000192815	0.845819	1	1
Minor_Salivary_Gland	RP11-151N17.1	15	44850027	NA	0.434174	0.000193551	0.845819	1	1
Brain_Nucleus_accumbens_basal_ganglia	FIGF	X	15402498	NA	0.343652	0.000194068	0.845819	1	1
Minor_Salivary_Gland	ZFP2	5	178322895	NA	-0.434065	0.000194348	0.845819	1	1
Adrenal_Gland	PPP1R8P1	1	48791795	51254451	-0.312015	0.000194967	0.845819	1	1
Skin_Not_Sun_Exposed_Suprapubic	CCDC71L	7	106301442	NA	0.222021	0.000195273	0.845819	1	1
Brain_Spinal_cord_cervical_c-1	TMED8	14	77843452	NA	-0.417226	0.00019613	0.845819	1	1
Brain_Caudate_basal_ganglia	MYNN	3	169490619	NA	-0.328364	0.000196669	0.845819	1	1
Vagina	HHEX	10	94447945	NA	-0.386837	0.000196862	0.845819	1	1
Skin_Not_Sun_Exposed_Suprapubic	CYFIP1	15	22892005	NA	-0.22189	0.000197028	0.845819	1	1
Adipose_Subcutaneous	FAM173A	16	770975	NA	0.208483	0.00019878	0.845819	1	1
Artery_Aorta	ENDOD1	11	94822974	NA	-0.244503	0.000199147	0.845819	1	1
Heart_Atrial_Appendage	RAB40C	16	639357	NA	0.247157	0.00019951	0.845819	1	1
Minor_Salivary_Gland	STEAP2-AS1	7	89840949	NA	0.43323	0.000200582	0.845819	1	1
Liver	RPL13P12	17	17287326	NA	0.321658	0.000201561	0.845819	1	1
Brain_Frontal_Cortex_BA9	ZNF638	2	71503691	NA	-0.358319	0.000202118	0.845819	1	1
Esophagus_Mucosa	MICU2	13	22178353	NA	-0.215417	0.000202962	0.845819	1	1
Heart_Atrial_Appendage	SDK1	7	3341080	NA	0.246718	0.000204964	0.845819	1	1
Brain_Nucleus_accumbens_basal_ganglia	OPHN1	X	67653755	NA	-0.342414	0.000205378	0.845819	1	1
Brain_Cerebellar_Hemisphere	RP11-111A22.1	15	40780240	NA	0.342368	0.000205801	0.845819	1	1
Artery_Coronary	TMEM242	6	157744633	NA	-0.332576	0.000206221	0.845819	1	1
Brain_Hippocampus	RPRD2	1	150335567	-50289321	-0.364605	0.000207037	0.845819	1	1
Esophagus_Mucosa	FUOM	10	135171529	NA	0.215069	0.000207954	0.845819	1	1
Pancreas	AC068282.3	2	128146706	NA	-0.280771	0.000208342	0.845819	1	1
Prostate	CTD-2514C3.1	20	25999468	NA	0.35427	0.000209116	0.845819	1	1
Esophagus_Gastroesophageal_Junction	HOOK1	1	60280458	39765788	0.274449	0.000209525	0.845819	1	1
Artery_Tibial	ZC3H12D	6	149806197	NA	0.207428	0.000209526	0.845819	1	1
Breast_Mammary_Tissue	SLC9B1	4	103940896	NA	0.257333	0.000210218	0.845819	1	1
Artery_Tibial	TBC1D3F	17	36283971	NA	-0.207351	0.000210698	0.845819	1	1
Pituitary	SMPX	X	21776281	NA	0.304005	0.00021195	0.845819	1	1
Esophagus_Muscularis	RP11-121A14.2	9	127023435	NA	-0.222301	0.000213401	0.845819	1	1
Brain_Putamen_basal_ganglia	LRRC26	9	140064503	NA	-0.365588	0.000214164	0.845819	1	1
Brain_Hippocampus	ADRM1	20	60877149	NA	-0.363743	0.000214882	0.845819	1	1
Brain_Cerebellar_Hemisphere	PI4K2A	10	99400443	NA	0.34136	0.000215477	0.845819	1	1
Aortic_Valve	P2RY10	X	78200829	NA	0.240069	0.000216424	0.999957	1	1
Brain_Putamen_basal_ganglia	ITGB2-AS1	21	46341049	NA	0.365306	0.00021677	0.845819	1	1
Heart_Atrial_Appendage	PCDH9	13	67804468	NA	-0.245769	0.000217238	0.845819	1	1
Heart_Atrial_Appendage	ABCB10	1	229694442	-129648196	0.245746	0.000217536	0.845819	1	1
Thyroid	RRAD	16	66959547	NA	-0.202811	0.000217699	0.845819	1	1
Nerve_Tibial	UBE2D3P1	20	5273477	NA	0.212905	0.000218907	0.845819	1	1
Adrenal_Gland	MAT1A	10	82049440	NA	0.309587	0.00021993	0.845819	1	1
Brain_Putamen_basal_ganglia	CCDC43	17	42766980	NA	0.364912	0.00022046	0.845819	1	1
Minor_Salivary_Gland	AC068282.3	2	128146706	NA	-0.430692	0.000220674	0.845819	1	1
Heart_Left_Ventricle	VPS54	2	64246206	NA	0.243814	0.000221863	0.845819	1	1
Brain_Cerebellar_Hemisphere	HSPA8P11	8	30094898	NA	-0.340691	0.000222128	0.845819	1	1
Small_Intestine_Terminal_Ileum	AC007277.3	2	171551884	NA	-0.364683	0.000222632	0.845819	1	1
Thyroid	AFF1	4	87856154	NA	-0.20249	0.000222882	0.845819	1	1
Brain_Cerebellar_Hemisphere	CHCHD5	2	113341817	NA	-0.340614	0.000222898	0.845819	1	1
Brain_Frontal_Cortex_BA9	CYP21A1P	6	31973466	NA	0.355885	0.000224866	0.845819	1	1
Prostate	HIC2	22	21771693	NA	-0.352546	0.000225632	0.845819	1	1
Brain_Putamen_basal_ganglia	C8orf31	8	144120626	NA	0.36435	0.000225827	0.845819	1	1
Brain_Hippocampus	ENO4	10	118609023	NA	-0.362543	0.000226261	0.845819	1	1
Colon_Sigmoid	TIGD6	5	149379883	NA	0.276863	0.000226455	0.845819	1	1
Brain_Cerebellum	LINC00894	X	149107957	NA	0.310071	0.000226604	0.845819	1	1
Aortic_Valve	MAPK10	4	86933449	NA	-0.23925	0.000227784	0.999957	1	1
Adipose_Visceral_Omentum	TAF13	1	109618624	-9572378	-0.226276	0.000227831	0.845819	1	1
Liver	EIF4G3	1	21503377	78542869	-0.319032	0.000228687	0.845819	1	1
Brain_Spinal_cord_cervical_c-1	LRP6	12	12419946	NA	-0.413245	0.000228842	0.845819	1	1
Nerve_Tibial	CCDC153	11	119066584	NA	-0.212202	0.000229922	0.845819	1	1
Artery_Aorta	CEND1	11	790123	NA	-0.24217	0.000230057	0.845819	1	1
Esophagus_Muscularis	CYC1	8	145149930	NA	0.221097	0.000231383	0.84789	1	1
Minor_Salivary_Gland	ZNF718	4	124897	NA	-0.429267	0.000232748	0.84789	1	1
Heart_Atrial_Appendage	AL162151.3	14	99439651	NA	0.244631	0.000232849	0.84789	1	1
Colon_Transverse	CTD-2555C10.3	14	103011591	NA	0.257988	0.000234231	0.84789	1	1
Cells_EBV-transformed_lymphocytes	ELOVL5	6	53213947	NA	0.376554	0.000234316	0.84789	1	1
Liver	ZNF844	19	12175514	NA	-0.318418	0.000235506	0.848227	1	1
Pituitary	RP3-467N11.1	6	101329347	NA	0.301877	0.000235888	0.848227	1	1
Prostate	AC007279.2	2	202627460	NA	-0.351361	0.000237681	0.851389	1	1
Artery_Tibial	PSMG4	6	3231637	NA	0.205639	0.000238252	0.851389	1	1
Brain_Hippocampus	FNDC9	5	156772729	NA	-0.361122	0.000240456	0.856266	1	1
Brain_Frontal_Cortex_BA9	CRYGD	2	208989225	NA	0.354226	0.000241701	0.856266	1	1
Brain_Hippocampus	NOC2L	1	894689	99151557	-0.360986	0.000241856	0.856266	1	1
Aortic_Valve	GINS2	16	85711280	NA	-0.238244	0.000242486	0.999957	1	1
Heart_Left_Ventricle	MAP4K5	14	51027844	NA	0.24234	0.000242828	0.857062	1	1
Artery_Coronary	FEZF1-AS1	7	121944627	NA	0.328952	0.00024406	0.857368	1	1
Esophagus_Muscularis	ATP2B2	3	10749716	NA	-0.220219	0.000245375	0.857368	1	1
Brain_Putamen_basal_ganglia	CSF2RB	22	37309670	NA	0.362383	0.000245569	0.857368	1	1
Esophagus_Mucosa	RP11-290L1.4	12	76451666	NA	0.212529	0.000248015	0.857368	1	1
Brain_Nucleus_accumbens_basal_ganglia	KMT2A	11	118307205	NA	-0.338232	0.000248233	0.857368	1	1
Colon_Transverse	AC068282.3	2	128146706	NA	-0.256982	0.000248239	0.857368	1	1
Colon_Transverse	IL5RA	3	3168297	NA	-0.256938	0.00024887	0.857368	1	1
Nerve_Tibial	SCG2	2	224467221	NA	-0.211032	0.000249411	0.857368	1	1
Heart_Atrial_Appendage	C1orf74	1	209957904	-109911658	-0.243443	0.000250268	0.857368	1	1
Brain_Cortex	ZNF774	15	90895477	NA	0.332428	0.000250389	0.857368	1	1
Adipose_Visceral_Omentum	RP11-863P13.6	16	88120993	NA	0.224719	0.000252268	0.859425	1	1
Spleen	RP11-553L6.2	3	113933160	NA	-0.343691	0.000253214	0.859425	1	1
Brain_Frontal_Cortex_BA9	SIX4	14	61191066	NA	-0.353071	0.0002541	0.859425	1	1
Nerve_Tibial	ANKRD36C	2	96657541	NA	0.210732	0.000254664	0.859425	1	1
Brain_Hippocampus	TMEM8B	9	35816141	NA	0.359717	0.000255296	0.859425	1	1
Prostate	SLC25A30	13	45986073	NA	-0.349543	0.000257317	0.859425	1	1
Spleen	RNF157-AS1	17	74136646	NA	-0.343321	0.000257388	0.859425	1	1
Brain_Hypothalamus	GABPA	21	27106881	NA	0.363037	0.000257523	0.859425	1	1
Minor_Salivary_Gland	RP11-134K13.4	6	71306141	NA	0.426446	0.000258459	0.859425	1	1
Heart_Left_Ventricle	CRYBB2P1	22	25844072	NA	0.241118	0.000261594	0.859425	1	1
Adipose_Visceral_Omentum	GPC4	X	132549518	NA	0.224101	0.00026263	0.859425	1	1
Esophagus_Mucosa	PIANP	12	6809966	NA	0.211673	0.000263045	0.859425	1	1
Brain_Nucleus_accumbens_basal_ganglia	KIF24	9	34329198	NA	-0.3369	0.000263531	0.859425	1	1
Prostate	HOXA-AS3	7	27169596	NA	-0.348791	0.000265871	0.859425	1	1
Heart_Left_Ventricle	NR2F2	15	96869167	NA	-0.24084	0.00026605	0.859425	1	1
Vagina	RP11-1148L6.5	X	48439545	NA	-0.379447	0.000266374	0.859425	1	1
Lung	DDX50P1	2	32426669	NA	0.201554	0.00026655	0.859425	1	1
Minor_Salivary_Gland	DNMBP	10	101769676	NA	0.425581	0.000266842	0.859425	1	1
Stomach	TYRP1	9	12685439	NA	0.262232	0.000267214	0.859425	1	1
Minor_Salivary_Gland	LCN12	9	139844003	NA	-0.425493	0.000267712	0.859425	1	1
Colon_Sigmoid	PABPC1L2B	X	72223352	NA	0.273759	0.000267901	0.859425	1	1
Ovary	RP11-460N20.5	7	64544481	NA	0.361993	0.000269086	0.859425	1	1
Ovary	TMEM220	17	10633633	NA	0.361912	0.000270003	0.859425	1	1
Colon_Transverse	RP11-163N6.2	8	61429354	NA	0.255412	0.000271683	0.859425	1	1
Testis	LINC00482	17	79283048	NA	0.264642	0.000272382	0.859425	1	1
Skin_Not_Sun_Exposed_Suprapubic	PRPF38A	1	52870236	47176010	0.217065	0.000272813	0.859425	1	1
Pituitary	ADAM23	2	207308263	NA	0.298944	0.000272999	0.859425	1	1
Thyroid	AC007365.3	2	64871746	NA	-0.199694	0.000273142	0.859425	1	1
Cells_EBV-transformed_lymphocytes	S1PR2	19	10335623	NA	0.372793	0.000273523	0.859425	1	1
Pancreas	CRYZP1	7	102730057	NA	-0.275711	0.000273593	0.859425	1	1
Spleen	CLN5	13	77564795	NA	-0.341862	0.00027449	0.859425	1	1
Liver	TFF3	21	43735761	NA	0.315157	0.000274965	0.859425	1	1
Ovary	EP400NL	12	132568828	NA	-0.361265	0.000277435	0.86436	1	1
Brain_Spinal_cord_cervical_c-1	SEC14L5	16	5008318	NA	-0.408146	0.000278051	0.86436	1	1
Small_Intestine_Terminal_Ileum	GAS2L3	12	100967461	NA	-0.359344	0.00027923	0.865679	1	1
Stomach	GRAMD4	22	46971909	NA	-0.26113	0.000284194	0.867611	1	1
Vagina	NEURL4	17	7232712	NA	-0.377716	0.000285631	0.867611	1	1
Pancreas	MRPS10	6	42185603	NA	0.274865	0.000286203	0.867611	1	1
Skin_Not_Sun_Exposed_Suprapubic	ITGA5	12	54813244	NA	0.216345	0.000286215	0.867611	1	1
Testis	SCAMP4	19	1905213	NA	-0.263733	0.000286435	0.867611	1	1
Artery_Aorta	FTX	X	73513409	NA	-0.238568	0.000286675	0.867611	1	1
Testis	RP11-727A23.4	11	82891186	NA	-0.263637	0.000287947	0.867611	1	1
Nerve_Tibial	RDH12	14	68168603	NA	0.208937	0.000288206	0.867611	1	1
Aortic_Valve	TNFSF13	17	7461609	NA	-0.235404	0.000288916	0.999957	1	1
Brain_Caudate_basal_ganglia	WAS	X	48534985	NA	0.320085	0.000290037	0.867611	1	1
Brain_Putamen_basal_ganglia	LRFN1	19	39805290	NA	-0.358432	0.000290123	0.867611	1	1
Whole_Blood	PPP1CA	11	67186957	NA	-0.206366	0.000291921	0.867611	1	1
Brain_Caudate_basal_ganglia	IFNA13	9	21368075	NA	-0.319879	0.000292803	0.867611	1	1
Lung	SNORA71A	20	37056085	NA	0.200173	0.000294249	0.867611	1	1
Aortic_Valve	IMPDH2	3	49061762	NA	-0.235085	0.000294619	0.999957	1	1
Pituitary	RP11-234K24.3	20	34743682	NA	-0.297291	0.000296236	0.867611	1	1
Pancreas	AC127496.1	17	78977135	NA	-0.274104	0.000297992	0.867611	1	1
Breast_Mammary_Tissue	SCAMP3	1	155232221	-55185975	0.251316	0.000298252	0.867611	1	1
Brain_Caudate_basal_ganglia	RBBP4	1	33116743	66929503	0.319469	0.000298402	0.867611	1	1
Skin_Not_Sun_Exposed_Suprapubic	RP11-182J1.1	15	85177054	NA	0.21569	0.000298934	0.867611	1	1
Thyroid	RP11-41O4.1	18	68002675	NA	-0.198422	0.000299329	0.867611	1	1
Brain_Putamen_basal_ganglia	SPSB4	3	140770244	NA	-0.357597	0.000300447	0.867611	1	1
Liver	GEMIN6	2	38978676	NA	0.313243	0.000300892	0.867611	1	1
Brain_Hippocampus	C3orf18	3	50608361	NA	0.355733	0.000302098	0.867611	1	1
Lung	PRSS23	11	86502101	NA	0.199769	0.000302851	0.867611	1	1
Nerve_Tibial	SMKR1	7	129142320	NA	0.208187	0.000303417	0.867611	1	1
Brain_Cortex	NDUFAF2	5	60240956	NA	0.328137	0.000304104	0.867611	1	1
Muscle_Skeletal	AC004019.13	22	18071958	NA	0.178787	0.000304337	0.867611	1	1
Liver	CMTM2	16	66613351	NA	-0.31291	0.000305626	0.867611	1	1
Brain_Cerebellum	LRRFIP2	3	37218023	NA	-0.303873	0.000306307	0.867611	1	1
Skin_Not_Sun_Exposed_Suprapubic	RP11-536C5.7	1	160178659	-60132413	0.215286	0.00030704	0.867611	1	1
Brain_Anterior_cingulate_cortex_BA24	EIF5A	17	7210318	NA	0.351925	0.000307448	0.867611	1	1
Esophagus_Gastroesophageal_Junction	RP11-15B17.1	4	100871163	NA	-0.267417	0.000307849	0.867611	1	1
Breast_Mammary_Tissue	RP6-109B7.5	22	46448973	NA	-0.250732	0.000308408	0.867611	1	1
Brain_Cerebellum	PP2D1	3	20053822	NA	0.303715	0.000308645	0.867611	1	1
Aortic_Valve	AS:GRCh38	X	52557902	NA	-0.234308	0.000308957	0.999957	1	1
Pituitary	BANP	16	87982850	NA	0.296289	0.0003112	0.867611	1	1
Brain_Cerebellum	AC013439.4	2	190352718	NA	-0.303533	0.000311363	0.867611	1	1
Liver	OAT	10	126107545	NA	0.312456	0.000312188	0.867611	1	1
Whole_Blood	DNASE1L1	X	153640422	NA	0.205353	0.00031313	0.867611	1	1
Colon_Transverse	VNN2	6	133084598	NA	0.252893	0.000313624	0.867611	1	1
Brain_Putamen_basal_ganglia	ACTR2	2	65454887	NA	0.3565	0.000314528	0.867611	1	1
Brain_Cerebellar_Hemisphere	RP11-474D1.3	12	130529602	NA	0.332918	0.000314608	0.867611	1	1
Esophagus_Muscularis	FAM83A	8	124191200	NA	-0.216457	0.000314754	0.867611	1	1
Artery_Aorta	RP11-353N4.6	1	149576149	-49529903	-0.237003	0.000315101	0.867611	1	1
Stomach	RECQL5	17	73663195	NA	0.259181	0.000316686	0.867611	1	1
Brain_Spinal_cord_cervical_c-1	RP11-134O21.1	8	2585991	NA	0.404693	0.000316701	0.867611	1	1
Lung	TM4SF1-AS1	3	149095653	NA	-0.199134	0.000316822	0.867611	1	1
Lung	ARR3	X	69488155	NA	-0.19912	0.000317154	0.867611	1	1
Brain_Cerebellar_Hemisphere	RP11-390M11.1	15	54343073	NA	0.332717	0.000317416	0.867611	1	1
Brain_Cerebellum	DKK3	11	12031316	NA	0.303118	0.00031762	0.867611	1	1
Adrenal_Gland	TSGA10	2	99771417	NA	0.301978	0.000318726	0.867611	1	1
Heart_Left_Ventricle	C14orf80	14	105956192	NA	0.237781	0.000319936	0.867611	1	1
Adipose_Subcutaneous	GLTPD1	1	1260136	98786110	0.201776	0.000320309	0.867611	1	1
Esophagus_Mucosa	MSX1	4	4861393	NA	-0.208723	0.000321671	0.867611	1	1
Stomach	RP11-290H9.4	17	45395986	NA	-0.258898	0.000321693	0.867611	1	1
Cells_Transformed_fibroblasts	RP11-472B18.1	4	39481875	NA	-0.226924	0.000323999	0.867611	1	1
Brain_Nucleus_accumbens_basal_ganglia	CNTN6	3	1134260	NA	0.332242	0.000324144	0.867611	1	1
Brain_Cortex	TRIM6	11	5617339	NA	-0.326591	0.000325942	0.867611	1	1
Pancreas	SDCBP	8	59465483	NA	-0.272336	0.000327171	0.867611	1	1
Minor_Salivary_Gland	SNAP47-AS1	1	227934892	-127888646	-0.419958	0.00032775	0.867611	1	1
Prostate	GRM7	3	6811688	NA	-0.343742	0.000330437	0.867611	1	1
Cells_Transformed_fibroblasts	INVS	9	102861538	NA	0.226591	0.000330814	0.867611	1	1
Brain_Cortex	KRT8P33	5	122738038	NA	0.326201	0.00033168	0.867611	1	1
Brain_Cerebellar_Hemisphere	ZBTB20	3	114866118	NA	0.331664	0.000332504	0.867611	1	1
Artery_Coronary	DCP2	5	112312399	NA	-0.322136	0.0003332	0.867611	1	1
Adrenal_Gland	HNRNPUL2	11	62494821	NA	0.300926	0.000335243	0.867611	1	1
Esophagus_Gastroesophageal_Junction	OGDHL	10	50970425	NA	0.26576	0.00033657	0.867611	1	1
Brain_Nucleus_accumbens_basal_ganglia	COL6A4P2	3	129931666	NA	0.331329	0.000337439	0.867611	1	1
Brain_Hypothalamus	ZNF98	19	22715287	NA	0.356547	0.000337558	0.867611	1	1
Brain_Cerebellum	RN7SL663P	19	38690874	NA	0.30184	0.000337652	0.867611	1	1
Brain_Putamen_basal_ganglia	GPAT2	2	96705199	NA	0.354756	0.000338162	0.867611	1	1
Small_Intestine_Terminal_Ileum	SLMO1	18	12407895	NA	-0.354701	0.00033894	0.867611	1	1
Heart_Left_Ventricle	RP11-292B8.1	9	40633282	NA	0.236742	0.000340437	0.867611	1	1
Brain_Cerebellar_Hemisphere	GADD45G	9	92219928	NA	-0.331105	0.000340769	0.867611	1	1
Artery_Coronary	FAM188B	7	30811033	NA	-0.32162	0.000341038	0.867611	1	1
Thyroid	VPS13C	15	62352672	NA	-0.196547	0.000342255	0.867611	1	1
Pancreas	RPS3AP5	10	86320199	NA	-0.271459	0.000342611	0.867611	1	1
Muscle_Skeletal	YTHDF3-AS1	8	64081001	NA	0.177259	0.000343318	0.867611	1	1
Minor_Salivary_Gland	IPO9-AS1	1	201798687	-101752441	-0.418579	0.000344504	0.867611	1	1
Brain_Hippocampus	AC067959.1	2	21444047	NA	0.352578	0.000344634	0.867611	1	1
Stomach	RFFL	17	33416338	NA	-0.257632	0.000344959	0.867611	1	1
Artery_Coronary	DVL1	1	1284730	98761516	0.321348	0.000345234	0.867611	1	1
Brain_Caudate_basal_ganglia	C4orf26	4	76481258	NA	0.316279	0.000345465	0.867611	1	1
Brain_Spinal_cord_cervical_c-1	FAM196B	5	169407744	NA	-0.40228	0.000346575	0.867611	1	1
Cells_Transformed_fibroblasts	SNORA70	X	153628622	NA	-0.225831	0.000346848	0.867611	1	1
Minor_Salivary_Gland	HIST4H4	12	14924065	NA	0.41839	0.000346859	0.867611	1	1
Pancreas	CTD-2287O16.1	5	115387986	NA	-0.271184	0.00034758	0.867611	1	1
Brain_Cerebellar_Hemisphere	RP1-137D17.1	6	169788480	NA	-0.330461	0.000350535	0.867611	1	1
Stomach	TSSC2	11	3402191	NA	0.257293	0.000351456	0.867611	1	1
Brain_Anterior_cingulate_cortex_BA24	RP11-872J21.3	14	96968658	NA	0.348631	0.000353087	0.867611	1	1
Artery_Coronary	RPS4X	X	71497150	NA	-0.320844	0.000353162	0.867611	1	1
Vagina	RP11-131L12.2	12	118814080	NA	-0.372376	0.000353403	0.867611	1	1
Artery_Tibial	TUBB8P1	9	21812346	NA	0.200011	0.000354421	0.867611	1	1
Colon_Transverse	PPM1B	2	44396000	NA	0.250697	0.000355027	0.867611	1	1
Esophagus_Muscularis	DEK	6	18265054	NA	-0.214554	0.000356406	0.867611	1	1
Small_Intestine_Terminal_Ileum	WDR91	7	134896316	NA	-0.353484	0.000356421	0.867611	1	1
Brain_Caudate_basal_ganglia	RP11-389G6.3	3	97478367	NA	0.315508	0.000357814	0.867611	1	1
Brain_Cerebellar_Hemisphere	CSNK1G2-AS1	19	1954585	NA	0.329915	0.00035903	0.867611	1	1
Whole_Blood	RP5-997D16.2	1	35316295	64729951	-0.203345	0.000359456	0.867611	1	1
Minor_Salivary_Gland	PAX7	1	18957500	81088746	0.417389	0.000359589	0.867611	1	1
Skin_Sun_Exposed_Lower_leg	RP11-21L23.3	11	76494106	NA	0.189925	0.000359877	0.867611	1	1
Skin_Not_Sun_Exposed_Suprapubic	AHSG	3	186330712	NA	-0.212849	0.000360455	0.867611	1	1
Brain_Cortex	FUNDC2	X	154254255	NA	0.324239	0.000361943	0.867611	1	1
Stomach	RP11-420A23.1	4	129213906	NA	0.256748	0.000362109	0.867611	1	1
Nerve_Tibial	UBA52	19	18682540	NA	0.20558	0.000362286	0.867611	1	1
Ovary	COL18A1-AS1	21	46844985	NA	-0.354825	0.000362345	0.867611	1	1
Brain_Cerebellum	CTD-2325M2.1	19	8073613	NA	-0.30033	0.000362828	0.867611	1	1
Adipose_Visceral_Omentum	ARHGAP35	19	47421933	NA	0.219051	0.000363449	0.867611	1	1
Adipose_Subcutaneous	RPL22	1	6269449	93776797	0.199797	0.000367666	0.867611	1	1
Aortic_Valve	PTGER3	1	71436464	28609782	-0.231215	0.000372697	0.999957	1	1
Muscle_Skeletal	LIN52	14	74551499	NA	-0.176199	0.000373029	0.867611	1	1
Uterus	IER5L	9	131940540	NA	0.388225	0.00037313	0.867611	1	1
Brain_Cerebellum	MYBPH	1	203144941	-103098695	-0.299728	0.00037334	0.867611	1	1
Skin_Sun_Exposed_Lower_leg	MMP14	14	23305766	NA	0.189377	0.000374535	0.867611	1	1
Artery_Coronary	MCL1	1	150552066	-50505820	-0.319491	0.000375245	0.867611	1	1
Cells_EBV-transformed_lymphocytes	ATP4A	19	36054560	NA	0.364953	0.000375387	0.867611	1	1
Brain_Anterior_cingulate_cortex_BA24	PRKAB1	12	120105558	NA	-0.3471	0.000376364	0.867611	1	1
Breast_Mammary_Tissue	CHD5	1	6240183	93806063	0.247203	0.000376972	0.867611	1	1
Brain_Cerebellum	RN7SL399P	17	39886657	NA	0.299504	0.000377319	0.867611	1	1
Artery_Aorta	AC004466.1	12	48178706	NA	-0.233983	0.000377496	0.867611	1	1
Minor_Salivary_Gland	PPP2R2D	10	133747955	NA	-0.416003	0.000377932	0.867611	1	1
Lung	CNP	17	40118759	NA	0.196625	0.000378193	0.867611	1	1
Esophagus_Mucosa	TMEM178A	2	39892122	NA	0.206304	0.000378603	0.867611	1	1
Brain_Nucleus_accumbens_basal_ganglia	IL1R2	2	102608306	NA	0.328629	0.000379751	0.867611	1	1
Colon_Transverse	PEX1	7	92157845	NA	-0.249461	0.000380505	0.867611	1	1
Pancreas	NOS1	12	117889975	NA	-0.269364	0.00038224	0.867611	1	1
Brain_Frontal_Cortex_BA9	SHISA4	1	201857808	-101811562	-0.34323	0.000386178	0.867611	1	1
Brain_Anterior_cingulate_cortex_BA24	LINC00948	10	61513203	NA	0.346456	0.00038658	0.867611	1	1
Minor_Salivary_Gland	SNCB	5	176057530	NA	0.415358	0.000386747	0.867611	1	1
Prostate	FCGR2C	1	161552880	-61506634	-0.33998	0.000387633	0.867611	1	1
Lung	ATP13A5	3	193096632	NA	0.196255	0.000388128	0.867611	1	1
Artery_Tibial	RN7SL608P	17	2584425	NA	0.198682	0.000388652	0.867611	1	1
Brain_Cerebellar_Hemisphere	PNLDC1	6	160221298	NA	0.328092	0.000388732	0.867611	1	1
Brain_Spinal_cord_cervical_c-1	TIMM10B	11	6502677	NA	0.399157	0.000389049	0.867611	1	1
Whole_Blood	RP4-742C19.12	22	39487591	NA	0.202147	0.000390073	0.867611	1	1
Pituitary	RPL8	8	146017972	NA	0.291595	0.000391097	0.867611	1	1
Brain_Hippocampus	HNRNPL	19	39342987	NA	-0.349448	0.000392223	0.867611	1	1
Brain_Caudate_basal_ganglia	TMC8	17	76126851	NA	0.313418	0.000393406	0.867611	1	1
Brain_Spinal_cord_cervical_c-1	LINC00467	1	211556145	-111509899	0.398841	0.000393603	0.867611	1	1
Cells_EBV-transformed_lymphocytes	C19orf84	19	51893828	NA	0.363761	0.000393613	0.867611	1	1
Liver	LIPE	19	42931578	NA	-0.307428	0.000394185	0.867611	1	1
Brain_Hippocampus	SPANXA2-OT1	X	140590843	NA	-0.349251	0.00039541	0.867611	1	1
Cells_Transformed_fibroblasts	RP11-453F18__B.1	X	130964671	NA	0.223646	0.000397079	0.867611	1	1
Artery_Aorta	CTB-109A12.1	5	156887026	NA	0.233113	0.000397504	0.867611	1	1
Brain_Spinal_cord_cervical_c-1	RFT1	3	53164478	NA	-0.398412	0.000399872	0.867611	1	1
Pituitary	CAMK2N1	1	20812713	79233533	-0.291085	0.000400829	0.867611	1	1
Brain_Frontal_Cortex_BA9	KDM5A	12	498438	NA	-0.34229	0.00040165	0.867611	1	1
Brain_Spinal_cord_cervical_c-1	RP13-15M17.1	1	9636485	90409761	-0.39828	0.000401818	0.867611	1	1
Brain_Anterior_cingulate_cortex_BA24	C11orf42	11	6226796	NA	0.34552	0.00040187	0.867611	1	1
Pituitary	NMUR2	5	151812929	NA	0.291008	0.000402314	0.867611	1	1
Muscle_Skeletal	RPL41	12	56510370	NA	-0.175187	0.000403639	0.867611	1	1
Minor_Salivary_Gland	IGHV3-73	14	107211471	NA	-0.414088	0.000404669	0.867611	1	1
Pancreas	HSD17B2	16	82068609	NA	0.26825	0.00040502	0.867611	1	1
Adipose_Visceral_Omentum	RP11-15I11.3	1	212412319	-112366073	-0.217274	0.000406766	0.867611	1	1
Aortic_Valve	RBMY1B	Y	24026455	NA	-0.229728	0.000407481	0.999957	1	1
Esophagus_Mucosa	TGM1	14	24733638	NA	-0.205197	0.000407655	0.867611	1	1
Esophagus_Muscularis	ARR3	X	69488155	NA	0.212446	0.00040854	0.867611	1	1
Minor_Salivary_Gland	SMARCAL1	2	217277137	NA	-0.413807	0.000408733	0.867611	1	1
Muscle_Skeletal	FGD3	9	95709733	NA	-0.174997	0.000409616	0.867611	1	1
Prostate	ANGEL1	14	77292589	NA	-0.338521	0.000412162	0.867611	1	1
Brain_Spinal_cord_cervical_c-1	KIAA1430	4	186130658	NA	-0.397515	0.000413249	0.867611	1	1
Skin_Sun_Exposed_Lower_leg	SLC27A5	19	59023432	NA	0.187975	0.000414629	0.867611	1	1
Muscle_Skeletal	RPS4XP22	19	9794749	NA	-0.174831	0.000414942	0.867611	1	1
Heart_Left_Ventricle	PDPR	16	70147529	NA	0.2334	0.000414946	0.867611	1	1
Testis	C6orf183	6	109487036	NA	-0.256897	0.000415676	0.867611	1	1
Minor_Salivary_Gland	ZNF432	19	52552760	NA	0.413289	0.000416326	0.867611	1	1
Pituitary	CYP4F29P	21	15220685	NA	0.290259	0.000417079	0.867611	1	1
Esophagus_Muscularis	LRP4-AS1	11	46867963	NA	0.212098	0.00041779	0.867611	1	1
Stomach	RP11-507E23.1	14	76062549	NA	0.254059	0.000419309	0.867611	1	1
Heart_Atrial_Appendage	VPS13A	9	79792269	NA	0.234736	0.00042006	0.867611	1	1
Brain_Cerebellar_Hemisphere	AC004448.2	17	19322348	NA	0.326261	0.000420846	0.867611	1	1
Minor_Salivary_Gland	RP11-2E11.9	7	130147501	NA	-0.412928	0.000421685	0.867611	1	1
Adipose_Subcutaneous	RP11-265D17.2	11	12284720	NA	0.197797	0.000422061	0.867611	1	1
Heart_Atrial_Appendage	LRP2	2	170219195	NA	0.234624	0.000422804	0.867611	1	1
Brain_Amygdala	AC105760.2	2	237993954	NA	0.384858	0.000423637	0.867611	1	1
Aortic_Valve	MAD2L1BP	6	43597279	NA	-0.229066	0.000423923	0.999957	1	1
Artery_Tibial	HEPACAM	11	124806308	NA	0.19742	0.000423993	0.867611	1	1
Thyroid	STIM2	4	26859300	NA	-0.193438	0.000426253	0.867611	1	1
Ovary	RP4-814D15.1	7	156991205	NA	-0.350816	0.000426668	0.867611	1	1
Aortic_Valve	SEC14L1P1	11	43918853	NA	0.228946	0.000426983	0.999957	1	1
Stomach	SUCLG2	3	67705038	NA	0.253717	0.000427166	0.867611	1	1
Nerve_Tibial	HMGN1P3	14	69354801	NA	0.203072	0.000428809	0.867611	1	1
Lung	RP11-488L18.10	1	247351828	-147305582	0.194826	0.000428824	0.867611	1	1
Stomach	SERPINB9	6	2903514	NA	-0.253617	0.000429483	0.867611	1	1
Thyroid	FAM64A	17	6347735	NA	-0.193317	0.000429879	0.867611	1	1
Adrenal_Gland	RAN	12	131356424	NA	-0.295516	0.000433379	0.867611	1	1
Brain_Amygdala	PTGIS	20	48184683	NA	-0.384228	0.000433764	0.867611	1	1
Brain_Spinal_cord_cervical_c-1	GPRC5B	16	19897489	NA	-0.396145	0.000434486	0.867611	1	1
Uterus	PAICS	4	57301907	NA	-0.384154	0.000434961	0.867611	1	1
Thyroid	RPL21P23	1	57004124	43042122	-0.193146	0.000435066	0.867611	1	1
Brain_Anterior_cingulate_cortex_BA24	JKAMP	14	59951161	NA	-0.343564	0.000435617	0.867611	1	1
Aortic_Valve	ECE2	3	183967445	NA	-0.228576	0.000436494	0.999957	1	1
Heart_Atrial_Appendage	RP11-434H6.7	3	128882783	NA	-0.234013	0.000438136	0.867611	1	1
Pancreas	APLF	2	68694693	NA	0.26672	0.000438348	0.867611	1	1
Minor_Salivary_Gland	RP11-74E22.3	17	2615603	NA	-0.411773	0.000439286	0.867611	1	1
Ovary	MICE	6	29713011	NA	-0.350088	0.000439433	0.867611	1	1
Artery_Aorta	ZNF331	19	54024235	NA	0.231359	0.000440861	0.867611	1	1
Thyroid	QARS	3	49142553	NA	-0.192926	0.000441794	0.867611	1	1
Vagina	WDR61	15	78592136	NA	-0.366565	0.000443698	0.867611	1	1
Brain_Frontal_Cortex_BA9	PPWD1	5	64859066	NA	-0.339887	0.000443824	0.867611	1	1
Minor_Salivary_Gland	RP1-232P20.1	6	5458308	NA	0.41148	0.000443848	0.867611	1	1
Lung	FREM1	9	14910993	NA	0.194253	0.000446218	0.867611	1	1
Muscle_Skeletal	PKIB	6	122793076	NA	-0.173886	0.000446407	0.867611	1	1
Minor_Salivary_Gland	RN7SL574P	1	3699379	96346867	0.411218	0.000447981	0.867611	1	1
Skin_Not_Sun_Exposed_Suprapubic	TMEM14A	6	52535907	NA	-0.209483	0.000448528	0.867611	1	1
Skin_Not_Sun_Exposed_Suprapubic	LARP7	4	113558146	NA	0.209472	0.00044885	0.867611	1	1
Brain_Cerebellar_Hemisphere	RP11-122G18.7	1	161375858	-61329612	0.324761	0.000448956	0.867611	1	1
Heart_Left_Ventricle	RP11-192M23.1	15	101186860	NA	-0.232053	0.000449051	0.867611	1	1
Skin_Not_Sun_Exposed_Suprapubic	LAT	16	28996147	NA	0.209437	0.000449851	0.867611	1	1
Lung	USP30	12	109460894	NA	-0.19412	0.000450342	0.867611	1	1
Nerve_Tibial	C1orf213	1	23695490	76350756	-0.202335	0.000450425	0.867611	1	1
Vagina	RP11-745O10.2	12	66524549	NA	0.366152	0.000450862	0.867611	1	1
Breast_Mammary_Tissue	RGMB-AS1	5	98109173	NA	0.243978	0.00045175	0.867611	1	1
Uterus	GABBR1	6	29601753	NA	-0.383116	0.000452152	0.867611	1	1
Artery_Aorta	FAM3C	7	121036418	NA	-0.23092	0.000452366	0.867611	1	1
Lung	NUP210L	1	154127592	-54081346	-0.194054	0.000452401	0.867611	1	1
Testis	ZBTB33	X	119384607	NA	0.25527	0.000453536	0.867611	1	1
Prostate	TLR10	4	38784611	NA	-0.336223	0.000453725	0.867611	1	1
Esophagus_Gastroesophageal_Junction	ASPHD2	22	26825239	NA	-0.260101	0.000454411	0.867611	1	1
Esophagus_Mucosa	WASH5P	19	71160	NA	0.203557	0.000454512	0.867611	1	1
Cells_Transformed_fibroblasts	FAM114A1	4	38869298	NA	-0.22144	0.000454587	0.867611	1	1
Colon_Sigmoid	RP11-671M22.4	15	84949210	NA	-0.263677	0.00045622	0.867611	1	1
Heart_Left_Ventricle	OLAH	10	15074226	NA	-0.231742	0.000457308	0.867611	1	1
Minor_Salivary_Gland	CTD-2017D11.3	19	24281782	NA	-0.410566	0.000458393	0.867611	1	1
Heart_Left_Ventricle	KRTAP5-AS1	11	1592583	NA	-0.231665	0.000459366	0.867611	1	1
Aortic_Valve	CASC10	10	21783421	NA	-0.227696	0.000459949	0.999957	1	1
Testis	GPR19	12	12849141	NA	0.254993	0.000460306	0.867611	1	1
Brain_Frontal_Cortex_BA9	EYA3	1	28415207	71631039	-0.338862	0.000463014	0.867611	1	1
Esophagus_Gastroesophageal_Junction	RP11-9L18.2	1	166246834	-66200588	0.259718	0.000463646	0.867611	1	1
Vagina	POFUT1	20	30795683	NA	-0.365401	0.000464169	0.867611	1	1
Artery_Coronary	STUB1	16	730224	NA	0.314691	0.000464278	0.867611	1	1
Brain_Cerebellar_Hemisphere	RP11-513G19.1	12	26471886	NA	0.323957	0.000464723	0.867611	1	1
Minor_Salivary_Gland	MYH9	22	36784063	NA	-0.410068	0.000466479	0.867611	1	1
Brain_Nucleus_accumbens_basal_ganglia	MT1JP	16	56669651	NA	0.323861	0.000466634	0.867611	1	1
Small_Intestine_Terminal_Ileum	AACS	12	125549925	NA	0.346787	0.000468431	0.867611	1	1
Heart_Left_Ventricle	DNAJC14	12	56223420	NA	-0.231323	0.000468625	0.867611	1	1
Heart_Left_Ventricle	ARL8A	1	202113869	-102067623	0.231273	0.000469973	0.867611	1	1
Pancreas	TRIM11	1	228594541	-128548295	-0.265336	0.000470651	0.867611	1	1
Colon_Transverse	EMID1	22	29601840	NA	0.245627	0.0004707	0.867611	1	1
Colon_Sigmoid	RNU1-123P	16	67424753	NA	-0.26306	0.000471017	0.867611	1	1
Adipose_Visceral_Omentum	CABP4	11	67220201	NA	-0.214926	0.000471358	0.867611	1	1
Adrenal_Gland	RP4-631H13.6	1	53386094	46660152	-0.293722	0.000471362	0.867611	1	1
Brain_Spinal_cord_cervical_c-1	EPHA4	2	222437078	NA	0.393859	0.000472159	0.867611	1	1
Brain_Nucleus_accumbens_basal_ganglia	C8orf44	8	67579850	NA	-0.323557	0.000472756	0.867611	1	1
Heart_Atrial_Appendage	AC104809.4	2	241906848	NA	0.232697	0.000472914	0.867611	1	1
Minor_Salivary_Gland	DTX2P1	7	76607934	NA	0.409645	0.000473463	0.867611	1	1
Brain_Anterior_cingulate_cortex_BA24	DCTN1-AS1	2	74612613	NA	0.34149	0.000474255	0.867611	1	1
Brain_Frontal_Cortex_BA9	ZFAND2A	7	1200395	NA	-0.338228	0.000475267	0.867611	1	1
Small_Intestine_Terminal_Ileum	AC099522.2	5	72804510	NA	0.346405	0.000475706	0.867611	1	1
Testis	CTD-2368P22.1	19	58513429	NA	-0.254352	0.000476298	0.867611	1	1
Colon_Transverse	SCAMP1	5	77656339	NA	0.245394	0.000476782	0.867611	1	1
Brain_Putamen_basal_ganglia	RP11-44D5.1	3	15773759	NA	0.346331	0.000477131	0.867611	1	1
Ovary	ARNT	1	150849244	-50802998	0.34799	0.000478143	0.867611	1	1
Cells_Transformed_fibroblasts	BCAP29	7	107220503	NA	0.220586	0.00047886	0.867611	1	1
Testis	NR5A2	1	199996730	-99950484	0.254171	0.0004809	0.867611	1	1
Cells_EBV-transformed_lymphocytes	NPPA	1	11908402	88137844	-0.358674	0.000480937	0.867611	1	1
Pancreas	FAM86FP	12	8395544	NA	0.264862	0.000482207	0.867611	1	1
Breast_Mammary_Tissue	RP3-470B24.5	6	168380456	NA	0.24278	0.000482854	0.867611	1	1
Brain_Cerebellum	KLF9	9	73029540	NA	0.294237	0.000483049	0.867611	1	1
Minor_Salivary_Gland	DUT	15	48623208	NA	-0.409023	0.000483912	0.867611	1	1
Esophagus_Mucosa	BTN3A1	6	26402465	NA	0.202596	0.000484273	0.867611	1	1
Adipose_Visceral_Omentum	TCEAL3	X	102862379	NA	-0.214491	0.000484333	0.867611	1	1
Brain_Spinal_cord_cervical_c-1	TNFSF4	1	173176452	-73130206	0.393137	0.000484649	0.867611	1	1
Brain_Hippocampus	ARID1B	6	157099063	NA	-0.344188	0.000486004	0.867611	1	1
Brain_Putamen_basal_ganglia	RP11-68L18.1	8	91658669	NA	-0.34585	0.000486472	0.867611	1	1
Small_Intestine_Terminal_Ileum	HNRNPF	10	43904614	NA	-0.345812	0.000487213	0.867611	1	1
Artery_Coronary	CACNB1	17	37353956	NA	0.313516	0.000488869	0.867611	1	1
Thyroid	COG4	16	70557468	NA	0.191469	0.000488969	0.867611	1	1
Heart_Left_Ventricle	C1orf110	1	162838605	-62792359	0.230575	0.000489449	0.867611	1	1
Esophagus_Mucosa	CRB3	19	6463788	NA	-0.202405	0.000490388	0.867611	1	1
Pancreas	ZNF132	19	58951589	NA	0.264512	0.000490926	0.867611	1	1
Skin_Sun_Exposed_Lower_leg	MSL1	17	38278551	NA	0.185624	0.000490961	0.867611	1	1
Ovary	PRDX3P4	3	64160077	NA	-0.3473	0.000491551	0.867611	1	1
Pituitary	AC016757.3	2	239140318	NA	-0.286778	0.000492443	0.867611	1	1
Esophagus_Mucosa	RPL7AP60	12	112740467	NA	0.202271	0.000494728	0.867611	1	1
Thyroid	UFM1	13	38923988	NA	0.1913	0.000494744	0.867611	1	1
Brain_Substantia_nigra	HYI-AS1	1	43919661	56126585	-0.408342	0.000495574	0.867611	1	1
Brain_Cerebellum	RP11-977G19.12	12	56702652	NA	0.293678	0.000495747	0.867611	1	1
Brain_Putamen_basal_ganglia	KCTD17	22	37447779	NA	0.345329	0.000496763	0.867611	1	1
Vagina	GP1BA	17	4835592	NA	-0.363504	0.000499355	0.867611	1	1
Brain_Putamen_basal_ganglia	ZNF197-AS1	3	44666289	NA	0.345137	0.000500606	0.867611	1	1
Brain_Cerebellar_Hemisphere	RP11-426A6.5	9	138398293	NA	-0.322152	0.000501975	0.867611	1	1
Adipose_Visceral_Omentum	CTD-2651B20.1	15	45445415	NA	-0.213907	0.00050225	0.867611	1	1
Ovary	SPAG5-AS1	17	26925808	NA	-0.346745	0.000502586	0.867611	1	1
Colon_Transverse	HS6ST3	13	96743093	NA	0.244383	0.000503981	0.867611	1	1
Brain_Cerebellar_Hemisphere	AC004951.5	7	44029806	NA	-0.322052	0.00050413	0.867611	1	1
Brain_Caudate_basal_ganglia	ITIH3	3	52828812	NA	0.307853	0.000504679	0.867611	1	1
Muscle_Skeletal	SLC38A5	X	48328644	NA	0.172278	0.000505074	0.867611	1	1
Brain_Cerebellar_Hemisphere	RP11-138A9.2	7	130621223	NA	0.321993	0.000505392	0.867611	1	1
Adipose_Visceral_Omentum	ARHGAP20	11	110583912	NA	0.213799	0.000505648	0.867611	1	1
Vagina	OBFC1	10	105677963	NA	-0.363146	0.000506275	0.867611	1	1
Brain_Cerebellar_Hemisphere	RPS3AP29	7	97528427	NA	0.321906	0.000507269	0.867611	1	1
Colon_Transverse	CTD-3064H18.4	19	38040073	NA	0.244255	0.000507543	0.867611	1	1
Esophagus_Muscularis	LA16c-425C2.1	16	1630309	NA	-0.209014	0.000508753	0.867611	1	1
Brain_Putamen_basal_ganglia	TMEM8B	9	35816141	NA	0.344697	0.000509525	0.867611	1	1
Brain_Frontal_Cortex_BA9	FAM66E	8	7812536	NA	0.336503	0.000510134	0.867611	1	1
Prostate	LINC00926	15	57592563	NA	-0.333394	0.00051016	0.867611	1	1
Pituitary	EFHD1	2	233470767	NA	-0.285973	0.000511585	0.867611	1	1
Aortic_Valve	IGKV1-8	2	89157030	NA	0.225879	0.000512069	0.999957	1	1
Esophagus_Gastroesophageal_Junction	ALKBH2	12	109531277	NA	-0.257784	0.000512884	0.867611	1	1
Thyroid	RP11-316E14.6	14	75310727	NA	0.190772	0.000513153	0.867611	1	1
Small_Intestine_Terminal_Ileum	SLAIN2	4	48343339	NA	-0.344466	0.000514247	0.867611	1	1
Artery_Coronary	CTD-2526A2.2	17	78428529	NA	0.312336	0.000514755	0.867611	1	1
Stomach	AC002128.5	19	35744542	NA	-0.25023	0.000515271	0.867611	1	1
Pituitary	NEK5	13	52703214	NA	0.285768	0.000516564	0.867611	1	1
Thyroid	HAX1	1	154244987	-54198741	-0.190662	0.00051707	0.867611	1	1
Cells_EBV-transformed_lymphocytes	AC026740.1	5	667759	NA	0.35679	0.000517547	0.867611	1	1
Spleen	SLC1A7	1	53608289	46437957	0.327085	0.000517563	0.867611	1	1
Adipose_Visceral_Omentum	AC068282.3	2	128146706	NA	0.213388	0.000518703	0.867611	1	1
Brain_Hypothalamus	SRRM1	1	24958207	75088039	-0.34592	0.000519418	0.867611	1	1
Esophagus_Muscularis	RP11-436H11.1	5	124144926	NA	-0.208647	0.000520725	0.867611	1	1
Skin_Not_Sun_Exposed_Suprapubic	EN1	2	119605254	NA	0.207151	0.000520839	0.867611	1	1
Whole_Blood	TMA7	3	48485256	NA	0.197799	0.000522662	0.867611	1	1
Adrenal_Gland	SULT1B1	4	70653679	NA	-0.291486	0.000523032	0.867611	1	1
Spleen	FAM46B	1	27339327	72706919	0.326772	0.000524392	0.867611	1	1
Skin_Not_Sun_Exposed_Suprapubic	VPS11	11	118938410	NA	0.207025	0.000525059	0.867611	1	1
Brain_Cerebellum	RP11-629G13.1	11	112834182	NA	-0.292435	0.000525082	0.867611	1	1
Cells_Transformed_fibroblasts	PLCD3	17	43210721	NA	0.219047	0.000525652	0.867611	1	1
Prostate	RP11-163E9.1	7	102023184	NA	-0.332657	0.000525879	0.867611	1	1
Aortic_Valve	KRTAP2-1	17	39202796	NA	0.225413	0.000526309	0.999957	1	1
Brain_Spinal_cord_cervical_c-1	SEMA6D	15	47476298	NA	-0.390829	0.00052667	0.867611	1	1
Prostate	PTPRA	20	2854066	NA	-0.332616	0.00052677	0.867611	1	1
Pituitary	ZBTB42	14	105266933	NA	0.285267	0.000528907	0.867611	1	1
Esophagus_Gastroesophageal_Junction	ECHDC2	1	53392884	46653362	-0.257179	0.000529259	0.867611	1	1
Thyroid	PDZRN3	3	73674091	NA	-0.190295	0.000530354	0.867611	1	1
Adipose_Visceral_Omentum	AC000068.9	22	19441702	NA	-0.213025	0.000530509	0.867611	1	1
Small_Intestine_Terminal_Ileum	PSME4	2	54197974	NA	0.343676	0.000530754	0.867611	1	1
Pancreas	RPL5P1	15	25154972	NA	-0.262955	0.000531442	0.867611	1	1
Brain_Caudate_basal_ganglia	TEAD3	6	35464853	NA	0.306661	0.000532017	0.867611	1	1
Brain_Caudate_basal_ganglia	VEZF1	17	56065620	NA	0.306501	0.000535782	0.867611	1	1
Vagina	RP4-800G7.3	7	148975083	NA	0.361607	0.000536983	0.867611	1	1
Minor_Salivary_Gland	NSA2	5	74064756	NA	0.405826	0.000540958	0.867611	1	1
Brain_Frontal_Cortex_BA9	RP11-576D8.4	1	205425083	-105378837	0.33506	0.000541084	0.867611	1	1
Heart_Left_Ventricle	SLPI	20	43883205	NA	0.228838	0.00054123	0.867611	1	1
Adrenal_Gland	EIF3K	19	39109735	NA	0.290733	0.000541568	0.867611	1	1
Brain_Cerebellum	HMGN2P46	15	45803334	NA	0.291756	0.00054179	0.867611	1	1
Brain_Substantia_nigra	KIAA2013	1	11986485	88059761	0.405772	0.00054198	0.867611	1	1
Nerve_Tibial	ZW10	11	113644533	NA	0.199536	0.000541993	0.867611	1	1
Brain_Hippocampus	FOXC1	6	1610681	NA	-0.341466	0.000542238	0.867611	1	1
Skin_Not_Sun_Exposed_Suprapubic	C1orf109	1	38157914	61888332	0.20651	0.00054253	0.867611	1	1
Adrenal_Gland	RP11-493E12.1	2	61389240	NA	-0.290683	0.00054282	0.867611	1	1
Heart_Left_Ventricle	VPS37B	12	123380991	NA	0.228666	0.000546636	0.867611	1	1
Brain_Cortex	RP11-347H15.1	11	50129327	NA	-0.314793	0.000546693	0.867611	1	1
Minor_Salivary_Gland	LINC00032	9	27282791	NA	0.405448	0.000548098	0.867611	1	1
Testis	HMX3	10	124895478	NA	0.251666	0.000549036	0.867611	1	1
Brain_Putamen_basal_ganglia	TERF2	16	69442474	NA	-0.342626	0.00055345	0.867611	1	1
Cells_Transformed_fibroblasts	RP11-676J12.8	17	693765	NA	0.218167	0.000554263	0.867611	1	1
Vagina	EYS	6	66417118	NA	-0.360776	0.00055427	0.867611	1	1
Artery_Coronary	RPS24	10	79793518	NA	-0.310621	0.000554617	0.867611	1	1
Heart_Left_Ventricle	TRNT1	3	3168600	NA	0.228396	0.000555191	0.867611	1	1
Skin_Not_Sun_Exposed_Suprapubic	RP11-91J19.3	8	401268	NA	0.206137	0.000555534	0.867611	1	1
Testis	RP11-375I20.6	3	134068075	NA	0.251414	0.000556367	0.867611	1	1
Vagina	RP11-28F1.2	18	60981315	NA	0.360668	0.000556561	0.867611	1	1
Brain_Caudate_basal_ganglia	ITGAL	16	30483979	NA	0.305611	0.000557208	0.867611	1	1
Brain_Putamen_basal_ganglia	AC011330.5	15	43976537	NA	0.34245	0.000557347	0.867611	1	1
Brain_Anterior_cingulate_cortex_BA24	HYKK	15	78799906	NA	0.337487	0.000557832	0.867611	1	1
Ovary	AC093690.1	2	28533326	NA	-0.344117	0.000557986	0.867611	1	1
Thyroid	GGN	19	38878722	NA	-0.18955	0.000558251	0.867611	1	1
Artery_Coronary	OGG1	3	9791628	NA	-0.310426	0.000559318	0.867611	1	1
Esophagus_Muscularis	WASH6P	X	155250491	NA	0.207486	0.000560343	0.867611	1	1
Minor_Salivary_Gland	AC004449.6	19	637537	NA	0.404805	0.000560421	0.867611	1	1
Muscle_Skeletal	AC004980.7	7	76178677	NA	0.170906	0.000560715	0.867611	1	1
Brain_Cerebellum	CTC-251D13.1	5	150889014	NA	0.291007	0.000560773	0.867611	1	1
Adipose_Visceral_Omentum	TNNI3K	1	74701085	25345161	-0.212119	0.000561035	0.867611	1	1
Brain_Anterior_cingulate_cortex_BA24	FMN1	15	33486897	NA	-0.337309	0.000561863	0.867611	1	1
Stomach	DEPTOR	8	120940640	NA	-0.248601	0.000561959	0.867611	1	1
Small_Intestine_Terminal_Ileum	SIDT1-AS1	3	113309036	NA	0.342233	0.00056218	0.867611	1	1
Prostate	AP003068.18	11	64943941	NA	0.330949	0.000564063	0.867611	1	1
Uterus	CYP2A7	19	41388657	NA	-0.377116	0.000564368	0.867611	1	1
Brain_Spinal_cord_cervical_c-1	MORN4	10	99393344	NA	0.388895	0.000564423	0.867611	1	1
Pancreas	AC104600.1	2	196860404	NA	-0.26173	0.00056546	0.867611	1	1
Lung	RP11-446H18.6	3	107048277	NA	0.190791	0.000566091	0.867611	1	1
Brain_Anterior_cingulate_cortex_BA24	CTC-332L22.1	5	109024030	NA	-0.337122	0.000566092	0.867611	1	1
Pancreas	EMILIN2	18	2847028	NA	-0.261707	0.000566114	0.867611	1	1
Brain_Hippocampus	SCAF4	21	33104388	NA	-0.340375	0.000566403	0.867611	1	1
Prostate	RBM48	7	92158087	NA	-0.330846	0.000566452	0.867611	1	1
Esophagus_Gastroesophageal_Junction	RP1-92O14.3	1	43824329	56221917	-0.255833	0.000567425	0.867611	1	1
Brain_Hippocampus	U2AF1	21	44527697	NA	-0.340276	0.000568642	0.867611	1	1
Spleen	MORF4L1	15	79102829	NA	-0.324795	0.000569407	0.867611	1	1
Artery_Coronary	RARB	3	25215823	NA	-0.309999	0.00056977	0.867611	1	1
Vagina	AP001596.6	21	27750871	NA	-0.360038	0.000570054	0.867611	1	1
Aortic_Valve	AS:GRCh38	X	148445901	NA	0.22401	0.000571377	0.999957	1	1
Thyroid	SECISBP2L	15	49338760	NA	-0.189211	0.000571397	0.867611	1	1
Artery_Coronary	UBE2D4	7	43966037	NA	0.309899	0.00057223	0.867611	1	1
Adipose_Visceral_Omentum	KRCC1	2	88355248	NA	-0.211763	0.000573487	0.867611	1	1
Minor_Salivary_Gland	RP11-95P13.1	1	219615984	-119569738	0.404089	0.000574454	0.867611	1	1
Brain_Anterior_cingulate_cortex_BA24	CTD-2547L16.3	8	17947196	NA	0.336701	0.000575755	0.867611	1	1
Esophagus_Muscularis	SDK2	17	71640228	NA	0.207044	0.000576133	0.867611	1	1
Vagina	TCEANC2	1	54519260	45526986	-0.359747	0.00057639	0.867611	1	1
Minor_Salivary_Gland	ZNF630	X	47931025	NA	-0.403891	0.000578388	0.867611	1	1
Testis	C19orf83	19	46144752	NA	-0.250668	0.000578603	0.867611	1	1
Artery_Coronary	SLC8B1	12	113797298	NA	-0.309608	0.000579477	0.867611	1	1
Brain_Spinal_cord_cervical_c-1	TNXB	6	32083040	NA	0.388139	0.000579824	0.867611	1	1
Minor_Salivary_Gland	ATP6V0B	1	44440159	55606087	0.403798	0.000580265	0.867611	1	1
Pituitary	ZNF487	10	43932282	NA	0.28317	0.000583681	0.867611	1	1
Brain_Cerebellum	EYA3	1	28415207	71631039	-0.290117	0.00058411	0.867611	1	1
Pancreas	METTL1	12	58166382	NA	0.261087	0.000584128	0.867611	1	1
Brain_Putamen_basal_ganglia	LINC00867	10	120116620	NA	-0.341259	0.000584336	0.867611	1	1
Brain_Spinal_cord_cervical_c-1	DEPDC1B	5	59996017	NA	0.387873	0.000585341	0.867611	1	1
Nerve_Tibial	ARHGAP1	11	46722149	NA	-0.198358	0.000585479	0.867611	1	1
Pancreas	AC011737.2	2	204055503	NA	-0.261019	0.000586123	0.867611	1	1
Skin_Sun_Exposed_Lower_leg	NLRP2	19	55464498	NA	0.183123	0.000586347	0.867611	1	1
Brain_Putamen_basal_ganglia	PCGF2	17	36904631	NA	-0.341157	0.000586702	0.867611	1	1
Aortic_Valve	IGKV1D-43	2	90248739	NA	0.223554	0.000586761	0.999957	1	1
Spleen	SUSD5	3	33260707	NA	0.324044	0.000587438	0.867611	1	1
Heart_Left_Ventricle	RP11-252A24.3	16	74401360	NA	0.227404	0.000587741	0.867611	1	1
Vagina	RP11-445H22.3	20	43324737	NA	-0.359216	0.000588109	0.867611	1	1
Liver	ECM2	9	95298937	NA	0.298558	0.000588873	0.867611	1	1
Brain_Spinal_cord_cervical_c-1	DNAJC7	17	40173394	NA	0.387644	0.000590125	0.867611	1	1
Artery_Aorta	AC005003.1	22	31742875	NA	-0.226345	0.000590136	0.867611	1	1
Brain_Cortex	C21orf49	21	34144411	NA	0.312956	0.000591429	0.867611	1	1
Brain_Amygdala	NDE1	16	15737124	NA	-0.37577	0.00059279	0.867611	1	1
Esophagus_Muscularis	AC007879.7	2	208104374	NA	-0.20656	0.000593891	0.867611	1	1
Brain_Spinal_cord_cervical_c-1	RP11-687F6.1	18	44383857	NA	0.387437	0.000594474	0.867611	1	1
Esophagus_Mucosa	AQP9	15	58430368	NA	-0.199455	0.000594532	0.867611	1	1
Brain_Frontal_Cortex_BA9	CTC-428G20.3	5	114541943	NA	0.332716	0.000595048	0.867611	1	1
Minor_Salivary_Gland	CTB-134H23.3	16	29119429	NA	0.403043	0.000595536	0.867611	1	1
Brain_Hippocampus	SPEN	1	16174359	83871887	-0.339078	0.000596426	0.867611	1	1
Brain_Putamen_basal_ganglia	SHKBP1	19	41082757	NA	0.340704	0.000597319	0.867611	1	1
Muscle_Skeletal	TRIM26	6	30181204	NA	0.170063	0.00059768	0.867611	1	1
Small_Intestine_Terminal_Ileum	AC074212.5	19	46272485	NA	0.340663	0.000598284	0.867611	1	1
Cells_Transformed_fibroblasts	KANSL2	12	49076021	NA	-0.216873	0.000598983	0.867611	1	1
Esophagus_Gastroesophageal_Junction	RP11-218L14.4	X	154697947	NA	-0.25472	0.000600881	0.867611	1	1
Minor_Salivary_Gland	SNORD83B	22	39709916	NA	-0.402778	0.00060098	0.867611	1	1
Nerve_Tibial	CEPT1	1	111682848	-11636602	-0.197956	0.000601037	0.867611	1	1
Brain_Cerebellum	RP4-668J24.2	6	1385301	NA	-0.289489	0.000601124	0.867611	1	1
Heart_Left_Ventricle	TM9SF3	10	98347209	NA	0.226996	0.000601631	0.867611	1	1
Pituitary	TRAF3IP2-AS1	6	111804714	NA	-0.282489	0.000602541	0.867611	1	1
Skin_Not_Sun_Exposed_Suprapubic	C11orf96	11	43946892	NA	0.204853	0.000602543	0.867611	1	1
Esophagus_Mucosa	PDRG1	20	30539895	NA	-0.199221	0.00060361	0.867611	1	1
Minor_Salivary_Gland	ATXN10	22	46067678	NA	-0.402634	0.00060397	0.867611	1	1
Brain_Anterior_cingulate_cortex_BA24	STX8	17	9479908	NA	-0.335507	0.000604002	0.867611	1	1
Minor_Salivary_Gland	TMEM216	11	61159159	NA	0.402602	0.000604629	0.867611	1	1
Heart_Left_Ventricle	RP3-395M20.7	1	2497849	97548397	-0.22689	0.000605311	0.867611	1	1
Artery_Coronary	ANTXR1	2	69240310	NA	-0.308587	0.000605568	0.867611	1	1
Brain_Nucleus_accumbens_basal_ganglia	BLVRA	7	43798279	NA	-0.317672	0.000606667	0.867611	1	1
Artery_Coronary	PIP5K1C	19	3700477	NA	0.308506	0.000607703	0.867611	1	1
Brain_Hippocampus	SOGA1	20	35492089	NA	-0.338598	0.000607902	0.867611	1	1
Adipose_Visceral_Omentum	RP11-521B24.3	14	105886076	NA	-0.210761	0.000609868	0.867611	1	1
Heart_Atrial_Appendage	PCNA	20	5107272	NA	-0.22824	0.000610633	0.867611	1	1
Skin_Not_Sun_Exposed_Suprapubic	MIR4523	17	27697323	NA	0.20462	0.000611452	0.867611	1	1
Liver	FIGNL1	7	50518088	NA	-0.297662	0.000612806	0.867611	1	1
Heart_Atrial_Appendage	ZNF514	2	95831158	NA	0.228153	0.000613645	0.867611	1	1
Adipose_Visceral_Omentum	RNF185	22	31556168	NA	0.210633	0.000614682	0.867611	1	1
Pancreas	F11-AS1	4	187422151	NA	-0.260041	0.00061568	0.867611	1	1
Brain_Putamen_basal_ganglia	KIF27	9	86536342	NA	-0.339929	0.000615882	0.867611	1	1
Brain_Hippocampus	HHIPL2	1	222721445	-122675199	0.338269	0.000615885	0.867611	1	1
Adipose_Visceral_Omentum	RP1-68D18.2	11	35234097	NA	0.210586	0.000616445	0.867611	1	1
Prostate	LINC00870	3	72200408	NA	-0.328747	0.000617039	0.867611	1	1
Adipose_Visceral_Omentum	YBX1	1	43148098	56898148	-0.210561	0.000617382	0.867611	1	1
Uterus	CTD-2561J22.6	19	21704698	NA	0.374641	0.000617637	0.867611	1	1
Colon_Transverse	AC005532.5	7	7294785	NA	0.240642	0.000617642	0.867611	1	1
Cells_EBV-transformed_lymphocytes	ABLIM1	10	116444762	NA	0.352158	0.000618695	0.867611	1	1
Brain_Hippocampus	AC027307.3	19	1440838	NA	0.338148	0.00061883	0.867611	1	1
Artery_Coronary	RP5-1000K24.2	X	77218050	NA	-0.308075	0.000619054	0.867611	1	1
Artery_Aorta	ERCC6L	X	71458897	NA	0.22551	0.000619134	0.867611	1	1
Adipose_Visceral_Omentum	VWFP1	22	17185367	NA	0.210511	0.000619273	0.867611	1	1
Muscle_Skeletal	ZNF322P1	9	99961910	NA	-0.169568	0.000620408	0.867611	1	1
Brain_Spinal_cord_cervical_c-1	PROK2	3	71834357	NA	-0.386144	0.000622361	0.867611	1	1
Adrenal_Gland	ZNF783	7	148959262	NA	-0.287688	0.000622882	0.867611	1	1
Brain_Putamen_basal_ganglia	RP11-488L18.10	1	247351828	-147305582	0.339633	0.000623121	0.867611	1	1
Aortic_Valve	SIGMAR1	9	34634719	NA	0.222506	0.000623608	0.999957	1	1
Brain_Cortex	AC007278.3	2	103055173	NA	0.311704	0.000623826	0.867611	1	1
Artery_Coronary	FLRT3	20	14318262	NA	-0.307826	0.000625714	0.867611	1	1
Brain_Hypothalamus	RP11-308N19.1	9	109040673	NA	0.341188	0.000626273	0.867611	1	1
Brain_Amygdala	PRPF38B	1	109234945	-9188699	0.374257	0.000626307	0.867611	1	1
Brain_Hypothalamus	TMEM169	2	216946589	NA	-0.34114	0.000627445	0.867611	1	1
Artery_Tibial	MTND6P4	5	134259813	NA	0.191638	0.000627469	0.867611	1	1
Liver	KIF3B	20	30865467	NA	0.297115	0.000627875	0.867611	1	1
Brain_Hippocampus	GGA2	16	23533316	NA	0.337769	0.000628194	0.867611	1	1
Artery_Coronary	SMAD7	18	46477081	NA	0.307695	0.000629258	0.867611	1	1
Vagina	RP11-190A12.8	1	159836744	-59790498	0.357415	0.000629506	0.867611	1	1
Skin_Not_Sun_Exposed_Suprapubic	ZBTB32	19	36195429	NA	-0.204151	0.000629776	0.867611	1	1
Brain_Amygdala	ZNF544	19	58739960	NA	0.3741	0.000629891	0.867611	1	1
Brain_Hypothalamus	SYDE1	19	15218214	NA	0.341023	0.000630341	0.867611	1	1
Brain_Nucleus_accumbens_basal_ganglia	SIGLEC7	19	51645556	NA	0.316739	0.000630851	0.867611	1	1
Adipose_Visceral_Omentum	SPTBN1	2	54683422	NA	-0.210199	0.000631213	0.867611	1	1
Colon_Sigmoid	MEGF8	19	42829761	NA	0.257318	0.00063156	0.867611	1	1
Brain_Spinal_cord_cervical_c-1	SLFN12	17	33760302	NA	0.385565	0.000635229	0.869541	1	1
Brain_Caudate_basal_ganglia	PRCC	1	156720402	-56674156	0.302601	0.000635603	0.869541	1	1
Thyroid	GPS1	17	80008641	NA	0.187644	0.000635983	0.869541	1	1
Brain_Cerebellar_Hemisphere	TMEM135	11	86748886	NA	-0.316545	0.000635997	0.869541	1	1
Prostate	FAM53C	5	137667624	NA	-0.327881	0.000639081	0.871706	1	1
Small_Intestine_Terminal_Ileum	SLC25A15P3	13	25517713	NA	0.338969	0.000639621	0.871706	1	1
Brain_Nucleus_accumbens_basal_ganglia	FRMD6	14	51955818	NA	-0.316373	0.000640588	0.871706	1	1
Small_Intestine_Terminal_Ileum	FAM72B	1	120837756	-20791510	-0.338874	0.000642007	0.871706	1	1
Stomach	LRRN4CL	11	62457371	NA	-0.246078	0.000642034	0.871706	1	1
Testis	USP40	2	234475428	NA	-0.248666	0.000642367	0.871706	1	1
Brain_Hypothalamus	NACC2	9	138987131	NA	0.340519	0.0006429	0.871706	1	1
Pituitary	RP11-384K6.4	4	119561828	NA	-0.281039	0.000644626	0.873014	1	1
Aortic_Valve	CDAN1	15	43015760	NA	-0.221892	0.000646213	0.999957	1	1
Brain_Putamen_basal_ganglia	FCGR3B	1	161601753	-61555507	0.338658	0.00064748	0.874165	1	1
Adrenal_Gland	RNF123	3	49726935	NA	-0.286768	0.00064955	0.874165	1	1
Brain_Cerebellar_Hemisphere	CTD-2301A4.3	5	176691767	NA	0.316022	0.000650044	0.874165	1	1
Small_Intestine_Terminal_Ileum	KCNH1	1	211307457	-111261211	0.338535	0.000650618	0.874165	1	1
Adipose_Visceral_Omentum	IGLV2-18	22	23077270	NA	0.209657	0.000652438	0.874165	1	1
Minor_Salivary_Gland	C1orf134	1	16556038	83490208	-0.400378	0.000652455	0.874165	1	1
Brain_Caudate_basal_ganglia	SCARF1	17	1549041	NA	-0.30196	0.000653558	0.874165	1	1
Brain_Hypothalamus	ATP6V1B1	2	71163012	NA	0.340086	0.000653878	0.874165	1	1
Esophagus_Muscularis	XPNPEP1	10	111683311	NA	0.204993	0.000654997	0.874165	1	1
Esophagus_Muscularis	PDPR	16	70147529	NA	0.204992	0.000655015	0.874165	1	1
Brain_Cortex	FBXO25	8	356428	NA	0.310546	0.000655224	0.874165	1	1
Brain_Cerebellar_Hemisphere	RP11-616K22.1	15	44646889	NA	0.315827	0.000655329	0.874165	1	1
Esophagus_Mucosa	AC016708.2	2	215711852	NA	0.197937	0.000655768	0.874165	1	1
Testis	ZNF155	19	44472014	NA	-0.248226	0.000657204	0.874165	1	1
Adrenal_Gland	LRRC69	8	92114060	NA	0.286496	0.00065766	0.874165	1	1
Esophagus_Muscularis	KCNJ11	11	17410878	NA	0.204919	0.000658007	0.874165	1	1
Liver	PLAGL1	6	144385735	NA	0.29604	0.000658431	0.874165	1	1
Liver	LINC00638	14	105287538	NA	-0.296012	0.000659238	0.874224	1	1
Thyroid	PCDH12	5	141349304	NA	-0.187089	0.000660422	0.874783	1	1
Brain_Spinal_cord_cervical_c-1	MUTYH	1	45804328	54241918	-0.384381	0.000662302	0.875032	1	1
Heart_Left_Ventricle	FDX1	11	110300607	NA	-0.225301	0.000662665	0.875032	1	1
Adipose_Visceral_Omentum	CRTC2	1	153931101	-53884855	-0.20939	0.00066314	0.875032	1	1
Minor_Salivary_Gland	2020-03-07	2	160569000	NA	-0.399875	0.000663733	0.875032	1	1
Nerve_Tibial	WDR13	X	48448430	NA	0.19639	0.000665401	0.875032	1	1
Brain_Caudate_basal_ganglia	TBX2	17	59477257	NA	0.301542	0.000665529	0.875032	1	1
Artery_Coronary	ELFN1	7	1727755	NA	0.306372	0.00066595	0.875032	1	1
Artery_Coronary	ZNF618	9	116638562	NA	-0.306284	0.000668456	0.875156	1	1
Pituitary	BNC2	9	16870841	NA	0.280242	0.000668882	0.875156	1	1
Adipose_Visceral_Omentum	MYCT1	6	153019030	NA	0.209234	0.000669457	0.875156	1	1
Ovary	CDC25B	20	3767578	NA	0.339451	0.000670301	0.875156	1	1
Heart_Left_Ventricle	CBX5	12	54673886	NA	-0.225092	0.000670583	0.875156	1	1
Brain_Frontal_Cortex_BA9	BCL2L11	2	111876955	NA	-0.329736	0.000670768	0.875156	1	1
Esophagus_Muscularis	MAP7D3	X	135338641	NA	-0.204595	0.000671405	0.875156	1	1
Liver	TMEM42	3	44903361	NA	-0.295548	0.000672882	0.875156	1	1
Heart_Atrial_Appendage	BRK1	3	10157276	NA	-0.226491	0.000674151	0.875156	1	1
Brain_Amygdala	PLIN5	19	4535236	NA	0.372104	0.000676983	0.875156	1	1
Prostate	MGAT5	2	134877554	NA	-0.326432	0.0006776	0.875156	1	1
Testis	CTC-459F4.7	19	28387623	NA	0.247604	0.000678739	0.875156	1	1
Muscle_Skeletal	LRRC37B	17	30334891	NA	-0.168339	0.00068036	0.875156	1	1
Nerve_Tibial	CITED4	1	41328018	58718228	0.196019	0.000681523	0.875156	1	1
Prostate	IVNS1ABP	1	185286461	-85240215	-0.326273	0.000681959	0.875156	1	1
Brain_Cerebellar_Hemisphere	MED16	19	893218	NA	-0.314861	0.000682231	0.875156	1	1
Brain_Nucleus_accumbens_basal_ganglia	KBTBD11-OT1	8	1919563	NA	-0.314855	0.000682406	0.875156	1	1
Adipose_Subcutaneous	CEP44	4	175206585	NA	-0.190672	0.000682638	0.875156	1	1
Liver	LINGO1	15	78113242	NA	0.295204	0.000683159	0.875156	1	1
Liver	COL10A1	6	116479910	NA	0.295195	0.000683408	0.875156	1	1
Brain_Cerebellum	SH3BP5L	1	249120832	-149074586	-0.286615	0.000684959	0.875156	1	1
Brain_Substantia_nigra	MRPS23	17	55927417	NA	-0.398913	0.000685788	0.875156	1	1
Brain_Spinal_cord_cervical_c-1	PLXNB1	3	48471594	NA	-0.383383	0.000685903	0.875156	1	1
Skin_Sun_Exposed_Lower_leg	RP11-768F21.1	12	120032306	NA	-0.180871	0.0006866	0.875156	1	1
Heart_Atrial_Appendage	RPS27	1	153963235	-53916989	0.226162	0.000686761	0.875156	1	1
Brain_Hippocampus	PURA	5	139487362	NA	-0.335442	0.000688504	0.875156	1	1
Artery_Aorta	RN7SL268P	22	24221977	NA	-0.223634	0.000689115	0.875156	1	1
Artery_Coronary	ISLR2	15	74392652	NA	0.305562	0.000689351	0.875156	1	1
Artery_Coronary	SMAD6	15	66994566	NA	0.305547	0.000689795	0.875156	1	1
Brain_Spinal_cord_cervical_c-1	RP11-188C12.2	9	140683139	NA	-0.383133	0.000691959	0.875156	1	1
Spleen	RN7SL195P	11	93533649	NA	-0.320053	0.000692271	0.875156	1	1
Brain_Putamen_basal_ganglia	ANKS6	9	101559247	NA	0.336882	0.000694112	0.875156	1	1
Artery_Aorta	CTD-2206N4.4	17	37213272	NA	0.223501	0.000694358	0.875156	1	1
Aortic_Valve	IGLL1	22	23915313	NA	0.220639	0.000694636	0.999957	1	1
Esophagus_Mucosa	EPOR	19	11494988	NA	0.197018	0.00069563	0.875156	1	1
Skin_Sun_Exposed_Lower_leg	TMEM115	3	50397041	NA	0.180669	0.000696327	0.875156	1	1
Thyroid	TJAP1	6	43445261	NA	-0.186302	0.00069657	0.875156	1	1
Brain_Amygdala	TMEM171	5	72416119	NA	-0.371267	0.000697673	0.875156	1	1
Brain_Cerebellum	APC	5	112043195	NA	-0.286196	0.000698034	0.875156	1	1
Brain_Cerebellum	WDR81	17	1619817	NA	-0.286195	0.00069807	0.875156	1	1
Skin_Not_Sun_Exposed_Suprapubic	NKIRAS2	17	40163400	NA	0.202493	0.000698653	0.875156	1	1
Minor_Salivary_Gland	ARMCX2	X	100914876	NA	0.398316	0.00069981	0.875156	1	1
Brain_Putamen_basal_ganglia	RP11-276E15.4	9	115512736	NA	-0.336653	0.000700369	0.875156	1	1
Artery_Aorta	TBC1D19	4	26578059	NA	0.223331	0.000701086	0.875156	1	1
Pituitary	CFI	4	110723335	NA	0.279176	0.000702635	0.875156	1	1
Brain_Cerebellar_Hemisphere	PPM1G	2	27632554	NA	0.314134	0.000703116	0.875156	1	1
Cells_Transformed_fibroblasts	BAG5	14	104029168	NA	-0.214169	0.000703383	0.875156	1	1
Vagina	MDH2	7	75677369	NA	-0.354436	0.00070388	0.875156	1	1
Brain_Cerebellar_Hemisphere	GPR19	12	12849141	NA	0.314086	0.000704513	0.875156	1	1
Breast_Mammary_Tissue	TTC21A	3	39150576	NA	0.23585	0.000705297	0.875156	1	1
Brain_Hypothalamus	SLC26A7	8	92221722	NA	0.338108	0.000706254	0.875156	1	1
Brain_Caudate_basal_ganglia	BMP2K	4	79697496	NA	-0.30015	0.000706808	0.875156	1	1
Brain_Frontal_Cortex_BA9	EDN1	6	12290596	NA	0.328416	0.000707035	0.875156	1	1
Heart_Atrial_Appendage	ELMO2	20	45061704	NA	-0.225631	0.000707579	0.875156	1	1
Colon_Transverse	LRP5L	22	25801344	NA	-0.238068	0.000709129	0.875156	1	1
Small_Intestine_Terminal_Ileum	RP11-488L18.6	1	247338558	-147292312	0.336308	0.000709837	0.875156	1	1
Heart_Atrial_Appendage	RP4-755D9.1	X	119170201	NA	0.225559	0.000710447	0.875156	1	1
Colon_Sigmoid	ALDH18A1	10	97416463	NA	0.25495	0.000711394	0.875156	1	1
Brain_Caudate_basal_ganglia	TMEM231	16	75590184	NA	-0.299994	0.000711602	0.875156	1	1
Thyroid	CHD7	8	61591337	NA	0.18598	0.00071188	0.875156	1	1
Testis	LRRFIP2	3	37218023	NA	0.246628	0.000713874	0.875156	1	1
Pituitary	TIMP4	3	12200851	NA	-0.278831	0.000713917	0.875156	1	1
Ovary	SLC25A24	1	108742547	-8696301	0.337827	0.00071399	0.875156	1	1
Brain_Nucleus_accumbens_basal_ganglia	AC098826.5	2	132897002	NA	-0.313757	0.000714175	0.875156	1	1
Esophagus_Mucosa	ZNF33B	10	43090042	NA	-0.196591	0.000714929	0.875156	1	1
Minor_Salivary_Gland	ASXL1	20	30946155	NA	-0.397638	0.000716069	0.875156	1	1
Heart_Left_Ventricle	NRBP2	8	144924200	NA	0.223925	0.000716398	0.875156	1	1
Vagina	DGCR11	22	19035888	NA	-0.353933	0.000717208	0.875214	1	1
Pituitary	NADK2-AS1	5	36221157	NA	0.278599	0.000721567	0.877246	1	1
Adipose_Visceral_Omentum	PKD1	16	2185899	NA	0.207978	0.000722475	0.877246	1	1
Brain_Caudate_basal_ganglia	RP11-510M2.2	16	71497161	NA	-0.299641	0.000722495	0.877246	1	1
Brain_Caudate_basal_ganglia	AC020910.2	19	35168486	NA	0.299639	0.000722554	0.877246	1	1
Spleen	RPL3P9	8	80484570	NA	0.318905	0.00072545	0.877246	1	1
Esophagus_Muscularis	CDC42P4	4	110476326	NA	0.203333	0.000726008	0.877246	1	1
Esophagus_Mucosa	SNX8	7	2393953	NA	-0.196294	0.000728641	0.877246	1	1
Lung	RP11-1167A19.2	11	65837090	NA	0.187025	0.000729972	0.877246	1	1
Brain_Nucleus_accumbens_basal_ganglia	FCN1	9	137809809	NA	0.313226	0.000730047	0.877246	1	1
Heart_Atrial_Appendage	FOXS1	20	30433420	NA	0.225067	0.000730333	0.877246	1	1
Brain_Caudate_basal_ganglia	RP13-122B23.8	9	140190173	NA	0.299385	0.000730511	0.877246	1	1
Brain_Spinal_cord_cervical_c-1	NSRP1	17	28442539	NA	0.381541	0.000731549	0.877246	1	1
Minor_Salivary_Gland	TRAPPC2	X	13752754	NA	0.396964	0.00073255	0.877246	1	1
Aortic_Valve	RNASEH1	2	3592482	NA	0.219678	0.000734032	0.999957	1	1
Testis	RP1-93H18.7	6	116765323	NA	0.246072	0.000734612	0.877246	1	1
Brain_Cerebellar_Hemisphere	CKAP5	11	46867843	NA	0.313069	0.000734807	0.877246	1	1
Thyroid	SPRED1	15	38544527	NA	-0.185496	0.000735509	0.877246	1	1
Colon_Transverse	INPP4A	2	99061317	NA	-0.237353	0.000736699	0.877246	1	1
Brain_Spinal_cord_cervical_c-1	TRMT5	14	61447831	NA	-0.381295	0.000737851	0.877246	1	1
Ovary	DNAJB1	19	14640582	NA	-0.336934	0.00073913	0.877246	1	1
Heart_Atrial_Appendage	RP11-347C12.2	16	30346695	NA	-0.224824	0.000740311	0.877246	1	1
Ovary	AC109826.1	2	99388543	NA	0.336874	0.00074085	0.877246	1	1
Pancreas	PFAS	17	8150936	NA	0.256326	0.000740904	0.877246	1	1
Brain_Amygdala	RP11-325L7.1	5	137368463	NA	-0.369584	0.00074103	0.877246	1	1
Artery_Tibial	SSX2IP	1	85156486	14889760	0.189097	0.000742782	0.877246	1	1
Colon_Transverse	NEO1	15	73344051	NA	0.237192	0.000743013	0.877246	1	1
Pancreas	STYK1	12	10826917	NA	0.256243	0.000743962	0.877246	1	1
Skin_Not_Sun_Exposed_Suprapubic	C17orf100	17	6554971	NA	-0.201466	0.000744765	0.877246	1	1
Whole_Blood	RP11-415F23.4	3	16386633	NA	0.192406	0.000744983	0.877246	1	1
Spleen	AC098823.3	2	231565244	NA	-0.318226	0.000745734	0.877246	1	1
Brain_Putamen_basal_ganglia	WDFY4	10	49892921	NA	0.335022	0.000746243	0.877246	1	1
Thyroid	SPAG8	9	35812269	NA	-0.185265	0.000746989	0.877246	1	1
Brain_Cerebellum	CNOT6L	4	78740769	NA	-0.284686	0.000747099	0.877246	1	1
Brain_Amygdala	KCNA3	1	111217655	-11171409	-0.369295	0.000748709	0.877246	1	1
Vagina	SMTNL1	11	57308979	NA	-0.352752	0.000749381	0.877246	1	1
Skin_Not_Sun_Exposed_Suprapubic	WIPF2	17	38375556	NA	0.201353	0.000750001	0.877246	1	1
Skin_Not_Sun_Exposed_Suprapubic	WAC-AS1	10	28821421	NA	0.201328	0.000751189	0.877246	1	1
Heart_Left_Ventricle	RP5-855D21.3	8	183119	NA	-0.223078	0.000751415	0.877246	1	1
Pituitary	RP11-677M14.3	11	124629025	NA	-0.277706	0.000751788	0.877246	1	1
Vagina	FIBP	11	65656010	NA	-0.352601	0.000753607	0.877246	1	1
Brain_Cerebellar_Hemisphere	ZNF850	19	37263727	NA	0.312451	0.000753773	0.877246	1	1
Adipose_Subcutaneous	RP11-317N8.5	14	36295971	NA	-0.189155	0.000754614	0.877246	1	1
Brain_Anterior_cingulate_cortex_BA24	AC079305.11	2	178029244	NA	-0.329885	0.000754781	0.877246	1	1
Brain_Frontal_Cortex_BA9	PTBP1	19	797075	NA	0.326758	0.00075517	0.877246	1	1
Esophagus_Muscularis	RAI1	17	17584787	NA	-0.202641	0.000757646	0.877246	1	1
Brain_Frontal_Cortex_BA9	RP4-680D5.2	1	15930121	84116125	0.32667	0.000757804	0.877246	1	1
Minor_Salivary_Gland	LINC00086	X	134555868	NA	-0.395954	0.000757919	0.877246	1	1
Brain_Putamen_basal_ganglia	LGI1	10	95517566	NA	-0.334607	0.000758353	0.877246	1	1
Esophagus_Mucosa	RP11-933H2.4	3	131100319	NA	0.195664	0.000758483	0.877246	1	1
Esophagus_Gastroesophageal_Junction	RP11-797D24.3	3	122996200	NA	-0.250132	0.00075893	0.877246	1	1
Skin_Not_Sun_Exposed_Suprapubic	NFAM1	22	42828401	NA	-0.201154	0.000759324	0.877246	1	1
Artery_Coronary	NKX6-2	10	134599556	NA	-0.303275	0.000759612	0.877246	1	1
Small_Intestine_Terminal_Ileum	SUPT7L	2	27886337	NA	0.334537	0.000760432	0.877246	1	1
Brain_Putamen_basal_ganglia	PDGFA	7	559933	NA	-0.334521	0.000760896	0.877246	1	1
Aortic_Valve	TPTE2	13	19997019	NA	0.219049	0.000760921	0.999957	1	1
Aortic_Valve	HLA-DOB	6	32780540	NA	0.219042	0.000761227	0.999957	1	1
Esophagus_Muscularis	FNDC3B	3	171757418	NA	-0.202524	0.000763121	0.877246	1	1
Aortic_Valve	ELOA3D	18	44542731	NA	-0.218987	0.000763606	0.999957	1	1
Muscle_Skeletal	NRL	14	24564339	NA	0.16678	0.000764207	0.877246	1	1
Esophagus_Muscularis	CINP	14	102829253	NA	0.202496	0.00076441	0.877246	1	1
Esophagus_Mucosa	ZDHHC6	10	114206672	NA	-0.19552	0.000765454	0.877246	1	1
Minor_Salivary_Gland	RP11-697H9.4	11	63399705	NA	-0.395638	0.000766007	0.877246	1	1
Thyroid	STYX	14	53196898	NA	-0.184874	0.000766916	0.877246	1	1
Artery_Coronary	OR52B3P	11	4399512	NA	0.303045	0.000767049	0.877246	1	1
Artery_Coronary	RPS19P3	14	35038335	NA	0.303017	0.000767949	0.877246	1	1
Brain_Cerebellum	CTA-250D10.23	22	42319104	NA	-0.28406	0.000768369	0.877246	1	1
Skin_Not_Sun_Exposed_Suprapubic	PCID2	13	113863029	NA	-0.20091	0.000770864	0.877246	1	1
Adrenal_Gland	NFATC1	18	77155856	NA	-0.282969	0.000771296	0.877246	1	1
Skin_Not_Sun_Exposed_Suprapubic	RP11-59D5__B.2	6	64516729	NA	0.2009	0.000771345	0.877246	1	1
Brain_Putamen_basal_ganglia	CACNA1I	22	39966758	NA	0.334132	0.000772454	0.877246	1	1
Brain_Cortex	PCDHA11	5	140248689	NA	-0.306578	0.000774137	0.877246	1	1
Pituitary	CYB5R1	1	202936408	-102890162	0.277065	0.00077419	0.877246	1	1
Uterus	MLEC	12	121124672	NA	-0.368341	0.0007746	0.877246	1	1
Brain_Putamen_basal_ganglia	AL022341.3	16	699200	NA	-0.334054	0.000774764	0.877246	1	1
Uterus	DOCK7	1	63153969	36892277	-0.368242	0.000777335	0.877246	1	1
Minor_Salivary_Gland	RP11-909M7.3	14	101433989	NA	0.395196	0.000777461	0.877246	1	1
Artery_Tibial	CATSPERD	19	5720688	NA	0.188395	0.000777923	0.877246	1	1
Skin_Not_Sun_Exposed_Suprapubic	ENO2	12	7022909	NA	0.200755	0.000778324	0.877246	1	1
Brain_Anterior_cingulate_cortex_BA24	IL15RA	10	6020150	NA	0.329097	0.000778491	0.877246	1	1
Heart_Atrial_Appendage	FLVCR1-AS1	1	213031430	-112985184	-0.223921	0.000778617	0.877246	1	1
Pituitary	CCDC67	11	93063137	NA	-0.276925	0.000779148	0.877246	1	1
Lung	ARRDC3	5	90679176	NA	0.186042	0.000779422	0.877246	1	1
Brain_Cerebellum	CEP112	17	64188197	NA	0.283729	0.000779845	0.877246	1	1
Brain_Spinal_cord_cervical_c-1	ZSCAN29	15	43663223	NA	-0.379694	0.000780054	0.877246	1	1
Colon_Transverse	LANCL2	7	55433141	NA	0.236218	0.000782444	0.877798	1	1
Cells_EBV-transformed_lymphocytes	CTD-2126E3.3	19	50547926	NA	0.345915	0.000783604	0.877798	1	1
Aortic_Valve	MASP1	3	186933873	NA	0.218533	0.000783645	0.999957	1	1
Brain_Cerebellum	FNIP1	5	131132710	NA	0.28361	0.000783981	0.877798	1	1
Colon_Sigmoid	FOXC1	6	1610681	NA	0.252998	0.000784092	0.877798	1	1
Liver	GNAZ	22	23412540	NA	0.292039	0.000784629	0.877798	1	1
Heart_Left_Ventricle	FKBP9	7	32997017	NA	0.222288	0.000785486	0.877798	1	1
Small_Intestine_Terminal_Ileum	PPEF2	4	76823724	NA	0.333685	0.000785902	0.877798	1	1
Pituitary	C1S	12	7150265	NA	0.276619	0.000790116	0.881199	1	1
Minor_Salivary_Gland	RP11-884K10.7	3	53895603	NA	0.394639	0.000792131	0.881199	1	1
Stomach	NPIPB7	16	28481868	NA	-0.242027	0.000792856	0.881199	1	1
Adipose_Visceral_Omentum	RP11-274B21.10	7	128307097	NA	-0.206425	0.000793372	0.881199	1	1
Colon_Sigmoid	NOVA2	19	46476804	NA	0.252681	0.000796512	0.881199	1	1
Esophagus_Mucosa	GINS2	16	85723679	NA	0.194839	0.000799311	0.881199	1	1
Adipose_Subcutaneous	FAM115B	7	143295133	NA	0.188271	0.000799704	0.881199	1	1
Testis	GZMH	14	25078905	NA	0.244403	0.000800266	0.881199	1	1
Ovary	LEF1	4	109090112	NA	0.334861	0.000800617	0.881199	1	1
Spleen	NPIPA7	16	16416162	NA	0.316463	0.000800923	0.881199	1	1
Adipose_Subcutaneous	ALDH3B1	11	67776048	NA	-0.188209	0.000802969	0.881199	1	1
Brain_Anterior_cingulate_cortex_BA24	LRRIQ3	1	74663871	25382375	-0.328305	0.000802973	0.881199	1	1
Lung	RNF5P1	8	38458718	NA	-0.185578	0.000803842	0.881199	1	1
Brain_Frontal_Cortex_BA9	SLC2A10	20	45338126	NA	0.325142	0.000804932	0.881199	1	1
Minor_Salivary_Gland	EFCAB7	1	63989174	36057072	0.394158	0.000804972	0.881199	1	1
Cells_Transformed_fibroblasts	MAD1L1	7	2272878	NA	0.211792	0.000808804	0.881199	1	1
Colon_Transverse	TMEM165	4	56262124	NA	0.23559	0.000808859	0.881199	1	1
Stomach	IER5	1	181057638	-81011392	-0.241597	0.000810664	0.881199	1	1
Brain_Cortex	RP11-264I13.2	9	2046023	NA	0.305459	0.000811075	0.881199	1	1
Brain_Putamen_basal_ganglia	C1orf52	1	85725355	14320891	0.332841	0.000811915	0.881199	1	1
Brain_Putamen_basal_ganglia	CREB1	2	208394520	NA	0.332838	0.000812025	0.881199	1	1
Artery_Aorta	RP11-327F22.1	16	50776670	NA	-0.220722	0.00081237	0.881199	1	1
Uterus	RP11-199F11.2	17	7589618	NA	-0.366987	0.000812744	0.881199	1	1
Adipose_Visceral_Omentum	RAB7A	3	128444965	NA	-0.206017	0.000813013	0.881199	1	1
Esophagus_Muscularis	SPIN4-AS1	X	62571721	NA	0.201484	0.000813423	0.881199	1	1
Nerve_Tibial	SLITRK1	13	84456528	NA	0.193259	0.000813584	0.881199	1	1
Colon_Sigmoid	COL13A1	10	71561644	NA	-0.252239	0.000814156	0.881199	1	1
Aortic_Valve	ZC3H14	14	89029691	NA	0.217834	0.000815422	0.999957	1	1
Colon_Transverse	RILPL1	12	124018265	NA	0.235427	0.000815864	0.881199	1	1
Spleen	RP11-378J18.3	1	222763276	-122717030	0.316	0.000816032	0.881199	1	1
Cells_EBV-transformed_lymphocytes	SIPA1L3	19	38397868	NA	0.344829	0.000816096	0.881199	1	1
Brain_Anterior_cingulate_cortex_BA24	CTC-548K16.6	19	14569213	NA	0.327888	0.000816151	0.881199	1	1
Brain_Amygdala	DDX51	12	132628880	NA	0.366808	0.000817913	0.881199	1	1
Liver	RP11-305E17.6	1	100731676	-685430	-0.268299	0.000818101	0.881199	1	1
Brain_Cortex	TUBB4A	19	6502859	NA	-0.305216	0.000819305	0.881199	1	1
Breast_Mammary_Tissue	RP5-1042I8.7	1	120453236	-20406990	-0.23303	0.000820317	0.881199	1	1
Brain_Cortex	RP11-173B14.4	13	76205407	NA	-0.305172	0.00082082	0.881199	1	1
Brain_Caudate_basal_ganglia	RP11-34P1.2	5	159685260	NA	-0.29665	0.000821221	0.881199	1	1
Esophagus_Muscularis	CRNKL1	20	20036690	NA	-0.201322	0.000821514	0.881199	1	1
Artery_Coronary	PIAS1	15	68346517	NA	-0.301389	0.000822452	0.881199	1	1
Esophagus_Muscularis	THRB-AS1	3	24535578	NA	-0.2013	0.000822606	0.881199	1	1
Cells_Transformed_fibroblasts	ZNF549	19	58038693	NA	-0.211501	0.000822632	0.881199	1	1
Cells_EBV-transformed_lymphocytes	SOAT2	12	53497302	NA	0.34461	0.000822804	0.881199	1	1
Esophagus_Gastroesophageal_Junction	RPS3AP34	8	12428639	NA	-0.248515	0.000823185	0.881199	1	1
Brain_Cortex	HSPA5	9	128003609	NA	0.305098	0.000823337	0.881199	1	1
Testis	RNA5SP283	9	66458262	NA	0.243842	0.000823516	0.881199	1	1
Brain_Cerebellar_Hemisphere	RP13-941N14.1	12	122018921	NA	0.310242	0.000825311	0.882297	1	1
Brain_Putamen_basal_ganglia	NBPF4	1	108786689	-8740443	0.332361	0.000827062	0.882904	1	1
Esophagus_Gastroesophageal_Junction	NIPBL	5	36876861	NA	0.248411	0.000827494	0.882904	1	1
Adrenal_Gland	RP11-715J22.3	16	2502978	NA	0.281379	0.000828188	0.882904	1	1
Aortic_Valve	PPM1D	17	58677544	NA	0.217515	0.000830345	0.999957	1	1
[truncated: 211 more rows]

## Sheet: SD6
Supplementary Data 6. Results of the Phenome-wide association study for PALMD genetically-determined expression in brain anterior cingulate cortex
[truncated: 857 more rows]

[truncated: 8 more sheets: SD7, SD8, SD9, SD10, SD11, SD12, SD13, SD14]
